# Supplementary material for: Fitness-Conditional Genes for Soil Adaptation in the Bioaugmentation Agent Pseudomonas veronii 1YdBTEX2
Source: mSystems. 2023 Feb 14;8(2):e01174-22. doi: 10.1128/msystems.01174-22 (PMC10134887; doi:10.1128/msystems.01174-22)
Supplement: TABLE S1 [file msystems.01174-22-s0001.xlsx]

## Sheet: Sheet1
														Intergenic reads				gene mapped reads		mapped genes	proportion mapped genes of total	averages
SAMPLE	series	nonTn reads		reads	percent	transposons only	reads	percent	Tn insertions	reads	percent	Total reads	sums per series	Chr	Chr2	Plm	total		sums per series
LIB2-SILT-T0-REP1	P	1_PvTn5_T0_A.grep		273305	25.7205	1_PvTn5_T0_A.transposon.grep	71027	6.6843	1_PvTn5_T0_A.clean.grep	718263	67.5952	1062595	3448875	23089	1809	685	25583	692680	2151673	6282	0.830623	0.776445
LIB2-SILT-T0-REP2	P	2_PvTn5_T0_B.grep		396773	45.8438	2_PvTn5_T0_B.transposon.grep	39256	4.5357	2_PvTn5_T0_B.clean.grep	429460	49.6205	865489		19694	1581	738	22013	407447		6240	0.825069
LIB2-SILT-T0-REP3	P	3_PvTn5_T0_C.grep		137054	22.7777	3_PvTn5_T0_C.transposon.grep	26492	4.40284	3_PvTn5_T0_C.clean.grep	438157	72.8195	601703		20339	1667	659	22665	415492		5121	0.677112
LIB2-SILT-T0-REP4	P	4_PvTn5_T0_D.grep		195071	21.2244	4_PvTn5_T0_D.transposon.grep	63579	6.91762	4_PvTn5_T0_D.clean.grep	660438	71.858	919088		21931	1833	620	24384	636054		5846	0.772974
LIB2-SILT-T1-REP1	P	5_PvTn5_P1_A.grep		554879	74.0937	5_PvTn5_P1_A.transposon.grep	290	0.0387241	5_PvTn5_P1_A.clean.grep	193719	25.8676	748888	3092741	6248	354	263	6865	186854	1991064	6318	0.835383	0.714994
LIB2-SILT-T1-REP2	P	6_PvTn5_P1_B.grep		160756	21.0482	6_PvTn5_P1_B.transposon.grep	1299	0.170082	6_PvTn5_P1_B.clean.grep	601696	78.7817	763751		6088	253	155	6496	595200		5243	0.693243
LIB2-SILT-T1-REP3	P	7_PvTn5_P1_C.grep		223173	27.9267	7_PvTn5_P1_C.transposon.grep	69	0.00863429	7_PvTn5_P1_C.clean.grep	575897	72.0647	799139		4192	160	99	4451	571446		4989	0.659659
LIB2-SILT-T1-REP4	P	8_PvTn5_P1_D.grep		133373	17.078	8_PvTn5_P1_D.transposon.grep	927	0.1187	8_PvTn5_P1_D.clean.grep	646663	82.8033	780963		6937	995	1167	9099	637564		5080	0.671691
LIB2-SILT-T2-REP1	P	9_PvTn5_P2_A.grep		135047	19.1273	9_PvTn5_P2_A.transposon.grep	1097	0.155373	9_PvTn5_P2_A.clean.grep	569898	80.7173	706042	2875037	9684	1398	1630	12712	557186	2106847	4403	0.582176	0.637049
LIB2-SILT-T2-REP2	P	10_PvTn5_P2_B.grep		101504	17.3513	10_PvTn5_P2_B.transposon.grep	39	0.00666675	10_PvTn5_P2_B.clean.grep	483450	82.642	584993		16844	2313	2839	21996	461454		4879	0.645114
LIB2-SILT-T2-REP3	P	11_PvTn5_P2_C.grep		207817	27.2027	11_PvTn5_P2_C.transposon.grep	30	0.00392692	11_PvTn5_P2_C.clean.grep	556111	72.7934	763958		14552	985	457	15994	540117		5003	0.66151
LIB2-SILT-T2-REP4	P	12_PvTn5_P2_D.grep		257889	31.4482	12_PvTn5_P2_D.transposon.grep	182	0.0221939	12_PvTn5_P2_D.clean.grep	561973	68.5296	820044		10657	1661	1565	13883	548090		4987	0.659394
LIB2-SILT-T3.REP1	P	13_PvTn5_P3_A.grep		79494	19.0083	13_PvTn5_P3_A.transposon.grep	1948	0.465799	13_PvTn5_P3_A.clean.grep	336764	80.5259	418206	1580122	13287	1974	2694	17955	318809	1249462	3657	0.483538	0.474084
LIB2-SILT-T3.REP2	P	14_PvTn5_P3_B.grep		70976	14.8127	14_PvTn5_P3_B.transposon.grep	1946	0.406132	14_PvTn5_P3_B.clean.grep	406233	84.7811	479155		14714	2562	2729	20005	386228		3930	0.519635
LIB2-SILT-T3.REP3	P	15_PvTn5_P3_C.grep		34146	10.1103	15_PvTn5_P3_C.transposon.grep	599	0.177359	15_PvTn5_P3_C.clean.grep	302989	89.7123	337734		12921	2277	2479	17677	285312		3502	0.463044
LIB2-SILT-T3.REP4	P	16_PvTn5_P3_D.grep		72198	20.9253	16_PvTn5_P3_D.transposon.grep	444	0.128686	16_PvTn5_P3_D.clean.grep	272385	78.946	345027		9659	1776	1837	13272	259113		3253	0.43012
LIB1-SAND-T0-REP1	S	17_SST0_A.grep		43780	9.71085	17_SST0_A.transposon.grep	7275	1.61367	17_SST0_A.clean.grep	399781	88.6755	450836	2788655	5988	841	1004	7833	391948	2398050	5455	0.721275	0.785204
LIB1-SAND-T0-REP2	S	18_SST0_B.grep		56910	8.71505	18_SST0_B.transposon.grep	11765	1.80166	18_SST0_B.clean.grep	584333	89.4833	653008		8912	1416	1721	12049	572284		5726	0.757107
LIB1-SAND-T0-REP3	S	19_SST0-C.grep		104127	11.0141	19_SST0-C.transposon.grep	15162	1.60378	19_SST0-C.clean.grep	826105	87.3821	945394		9600	1583	1797	12980	813125		6433	0.850588
LIB1-SAND-T0-REP4	S	20_SST0_D.grep		98924	13.3786	20_SST0_D.transposon.grep	8843	1.19594	20_SST0_D.clean.grep	631650	85.4254	739417		8038	1370	1549	10957	620693		6140	0.811847
LIB1-SAND-T1-REP1	S	21_SS1_A.grep		116705	15.6263	21_SS1_A.transposon.grep	690	0.092388	21_SS1_A.clean.grep	629455	84.2813	746850	3172673	456	184	66	706	628749	2697453	5988	0.791749	0.798757
LIB1-SAND-T1-REP2	S	22_SS1_B.grep		104400	11.5788	22_SS1_B.transposon.grep	808	0.0896138	22_SS1_B.clean.grep	796439	88.3316	901647		8527	565	317	9409	787030		6124	0.809732
LIB1-SAND-T1-REP3	S	23_SS1_C.grep		119533	16.166	23_SS1_C.transposon.grep	481	0.065052	23_SS1_C.clean.grep	619395	83.7689	739409		515	112	86	713	618682		6061	0.801402
LIB1-SAND-T1-REP4	S	24_SS1_D.grep		120145	15.3096	24_SS1_D.transposon.grep	518	0.0660069	24_SS1_D.clean.grep	664104	84.6244	784767		680	205	227	1112	662992		5991	0.792146
LIB1-SAND-T2-REP1	S	25-SS3-A_S1_L001_R1_001.grep		89387	19.2014	25-SS3-A_S1_L001_R1_001.transposon.grep	709	0.152302	25-SS3-A_S1_L001_R1_001.clean.grep	375427	80.6463	465523	2561061	359	18	45	422	375005	2104241	5343	0.706466	0.731588
LIB1-SAND-T2-REP2	S	26-SS3-B_S2_L001_R1_001.grep		108157	15.8948	26-SS3-B_S2_L001_R1_001.transposon.grep	220	0.0323312	26-SS3-B_S2_L001_R1_001.clean.grep	572080	84.0729	680457		10689	287	736	11712	560368		5697	0.753273
LIB1-SAND-T2-REP3	S	27-SS3-C_S3_L001_R1_001.grep		95933	15.0183	27-SS3-C_S3_L001_R1_001.transposon.grep	147	0.0230129	27-SS3-C_S3_L001_R1_001.clean.grep	542692	84.9586	638772		2116	853	253	3222	539470		5399	0.71387
LIB1-SAND-T2-REP4	S	28-SS3-D_S4_L001_R1_001.grep		133444	17.1895	28-SS3-D_S4_L001_R1_001.transposon.grep	51	0.00656955	28-SS3-D_S4_L001_R1_001.clean.grep	642814	82.8039	776309		10052	889	2475	13416	629398		5693	0.752744
LIB1-SAND-T3-REP1	S	29-SS15-A_S5_L001_R1_001.grep		152851	38.5229	29-SS15-A_S5_L001_R1_001.transposon.grep	24	0.00604869	29-SS15-A_S5_L001_R1_001.clean.grep	243905	61.4711	396780	1983358	2333	309	197	2839	241066	1236390	2076	0.274494	0.270263
LIB1-SAND-T3-REP2	S	30-SS15-B_S6_L001_R1_001.grep		145474	33.6745	30-SS15-B_S6_L001_R1_001.transposon.grep	133	0.030787	30-SS15-B_S6_L001_R1_001.clean.grep	286393	66.2947	432000		30795	895	1862	33552	252841		2658	0.351448
LIB1-SAND-T3-REP3	S	31-SS15-C_S7_L001_R1_001.grep		215799	32.9734	31-SS15-C_S7_L001_R1_001.transposon.grep	33	0.0050423	31-SS15-C_S7_L001_R1_001.clean.grep	438631	67.0215	654463		3009	847	350	4206	434425		2078	0.274759
LIB1-SAND-T3-REP4	S	32-SS15-D_S8_L001_R1_001.grep		188463	37.6839	32-SS15-D_S8_L001_R1_001.transposon.grep	26	0.0051988	32-SS15-D_S8_L001_R1_001.clean.grep	311626	62.3109	500115		2608	699	261	3568	308058		1364	0.180352
LIB1-LIQ-T1-REP1	L	33-L1-A_S9_L001_R1_001.grep		113221	17.9457	33-L1-A_S9_L001_R1_001.transposon.grep	127	0.0201297	33-L1-A_S9_L001_R1_001.clean.grep	517562	82.0342	630910	3167777	9217	427	199	9843	507719	2666172	4767	0.630305	0.635694
LIB1-LIQ-T1-REP2	L	34-L1-B_S10_L001_R1_001.grep		114408	12.9076	34-L1-B_S10_L001_R1_001.transposon.grep	32	0.00361026	34-L1-B_S10_L001_R1_001.clean.grep	771922	87.0888	886362		2641	640	189	3470	768452		4621	0.611001
LIB1-LIQ-T1-REP3	L	35-L1-C_S11_L001_R1_001.grep		125731	16.3	35-L1-C_S11_L001_R1_001.transposon.grep	54	0.00700066	35-L1-C_S11_L001_R1_001.clean.grep	645571	83.693	771356		5120	760	305	6185	639386		5419	0.716515
LIB1-LIQ-T1-REP4	L	36-L1-D_S12_L001_R1_001.grep		124486	14.1598	36-L1-D_S12_L001_R1_001.transposon.grep	24	0.00272991	36-L1-D_S12_L001_R1_001.clean.grep	754639	85.8374	879149		2939	771	314	4024	750615		4424	0.584953
LIB1-LIQ-T2-REP1	L	37-L4-A_S13_L001_R1_001.grep		203906	14.1292	37-L4-A_S13_L001_R1_001.transposon.grep	217	0.0150365	37-L4-A_S13_L001_R1_001.clean.grep	1239035	85.8558	1443158	4481652	3739	1032	364	5135	1233900	3844596	5827	0.770461	0.658601
LIB1-LIQ-T2-REP2	L	38-L4-B_S14_L001_R1_001.grep		162389	13.9388	38-L4-B_S14_L001_R1_001.transposon.grep	157	0.0134763	38-L4-B_S14_L001_R1_001.clean.grep	1002466	86.0477	1165012		3290	842	257	4389	998077		4915	0.649874
LIB1-LIQ-T2-REP3	L	39-L4-C_S15_L001_R1_001.grep		99023	11.965	39-L4-C_S15_L001_R1_001.transposon.grep	63	0.00761232	39-L4-C_S15_L001_R1_001.clean.grep	728520	88.0274	827606		13073	824	306	14203	714317		4471	0.591168
LIB1-LIQ-T2-REP4	L	40-L4-D_S16_L001_R1_001.grep		142801	13.6537	40-L4-D_S16_L001_R1_001.transposon.grep	103	0.0098482	40-L4-D_S16_L001_R1_001.clean.grep	902972	86.3364	1045876		4105	370	195	4670	898302		4711	0.622901
LIB1-LIQ-T3-REP1	L	41-L8-A_S17_L001_R1_001.grep		129650	11.0179	41-L8-A_S17_L001_R1_001.transposon.grep	84	0.00713846	41-L8-A_S17_L001_R1_001.clean.grep	1046990	88.975	1176724	5074464	10106	1006	411	11523	1035467	4399844	5001	0.661246	0.683823
LIB1-LIQ-T3-REP2	L	42-L8-B_S18_L001_R1_001.grep		155781	11.4042	42-L8-B_S18_L001_R1_001.transposon.grep	71	0.00519766	42-L8-B_S18_L001_R1_001.clean.grep	1210147	88.5906	1365999		9237	646	337	10220	1199927		5388	0.712416
LIB1-LIQ-T3-REP3	L	43-L8-C_S19_L001_R1_001.grep		177878	13.446	43-L8-C_S19_L001_R1_001.transposon.grep	55	0.00415751	43-L8-C_S19_L001_R1_001.clean.grep	1144975	86.5499	1322908		11556	987	332	12875	1132100		5303	0.701177
LIB1-LIQ-T3-REP4	L	44-L8-D_S20_L001_R1_001.grep		161463	13.3569	44-L8-D_S20_L001_R1_001.transposon.grep	66	0.00545981	44-L8-D_S20_L001_R1_001.clean.grep	1047304	86.6376	1208833		13629	938	387	14954	1032350		4995	0.660452
LIB2-LIQ-T0-REP1	M	b2_MM_T0_1_L1_R1_001_xcadPZtyAVhk.clean.grep		91561	7.94465	b2_MM_T0_1_L1_R1_001_xcadPZtyAVhk.transposon.grep	555509	48.2009		505416	43.8544	1152486	6427685	9901	1001	264	11166	494250	2139348	4245	0.561285	0.536791
LIB2-LIQ-T0-REP2	M	b2_MM_T0_2_L1_R1_001_3KKSuCpoFzSw.clean.grep		1512212	58.4852	b2_MM_T0_2_L1_R1_001_3KKSuCpoFzSw.transposon.grep	568952	22.0044		504467	19.5104	2585631		9074	866	259	10199	494268		3758	0.496893
LIB2-LIQ-T0-REP3	M	b2_MM_T0_3_L1_R1_001_unNxxG6sNOoQ.clean.grep		60713	6.11547	b2_MM_T0_3_L1_R1_001_unNxxG6sNOoQ.transposon.grep	481899	48.5405		450166	45.3441	992778		8997	913	278	10188	439978		3861	0.510512
LIB2-LIQ-T0-REP4	M	b2_MM_T0_4_L1_R1_001_tWWrRfblXzxO.clean.grep		157419	9.27746	b2_MM_T0_4_L1_R1_001_tWWrRfblXzxO.transposon.grep	812685	47.8954		726686	42.8271	1696790		14034	1404	396	15834	710852		4375	0.578474
LIB2-LIQ-T1-REP1	M	'lib2-MM-T1-1_S21_L001_R1_001.txt'								200544		245794	1286925	3288	245	83	3616	196928	1041101	3292	0.435277	0.471308
LIB2-LIQ-T1-REP2	M	'lib2-MM-T1-2_S22_L001_R1_001.txt'								369361		447911		3715	890	105	4710	364651		3377	0.446516
LIB2-LIQ-T1-REP3	M	'lib2-MM-T1-3_S23_L001_R1_001.txt'								281381		337062		4616	335	128	5079	276302		3913	0.517387
LIB2-LIQ-T1-REP4	M	'lib2-MM-T1-4_S24_L001_R1_001.txt'								211195		256158		7715	212	48	7975	203220		3676	0.486051
LIB2-LIQ-T2-REP1	M	b2_MM_T2_1_L1_R1_001_c0wnaKAjVtvV.clean.grep		139570	9.04609	b2_MM_T2_1_L1_R1_001_c0wnaKAjVtvV.transposon.grep	348	0.0225553		1402958	90.9314	1542876	3869589	12581	561	288	13430	1389528	3126838	3740	0.494513	0.328772
LIB2-LIQ-T2-REP2	M	b2_MM_T2_2_L1_R1_001_nvNKI9VCjpw5.clean.grep		77009	5.5314	b2_MM_T2_2_L1_R1_001_nvNKI9VCjpw5.transposon.grep	250	0.017957		1314957	94.4506	1392216		6020	253	116	6389	1308568		3011	0.398122
LIB2-LIQ-T2-REP3	M	b2_MM_T2_3_L1_R1_001_HRnmp1bsQuAX.clean.grep		20020	7.04134	b2_MM_T2_3_L1_R1_001_HRnmp1bsQuAX.transposon.grep	84	0.0295441		264217	92.9291	284321		981	71	31	1083	263134		1361	0.179955
LIB2-LIQ-T2-REP4	M	b2_MM_T2_4_L1_R1_001_Qxw4NQ4EGVH4.clean.grep		47536	7.31125	b2_MM_T2_4_L1_R1_001_Qxw4NQ4EGVH4.transposon.grep	272	0.0418348		602368	92.6469	650176		436634	82	44	436760	165608		1834	0.242496
LIB2-LIQ-T3-REP1	M	b2_MM_T3_1_L1_R1_001_4yvZXK76ZnOg.clean.grep		51247	5.12081	b2_MM_T3_1_L1_R1_001_4yvZXK76ZnOg.transposon.grep	215	0.0214837		949298	94.8577	1000760	4852882	5236	38	12	5286	944012	3560488	1680	0.222134	0.246364
LIB2-LIQ-T3-REP2	M	b2_MM_T3_2_L1_R1_001_CzspnciNZYPc.clean.grep		59052	7.60214	b2_MM_T3_2_L1_R1_001_CzspnciNZYPc.transposon.grep	1041	0.134015		716688	92.2638	776781		15937	60361	10	76308	640380		1388	0.183525
LIB2-LIQ-T3-REP3	M	b2_MM_T3_3_L1_R1_001_ZLt3hpC2zNRY.clean.grep		140782	7.35158	b2_MM_T3_3_L1_R1_001_ZLt3hpC2zNRY.transposon.grep	381	0.0198957		1773827	92.6285	1914990		2855	68	22	2945	1770882		2979	0.393891
LIB2-LIQ-T3-REP4	M	b2_MM_T3_4_L1_R1_001_K6WpVs4EDw97.clean.grep		67352	5.80445	b2_MM_T3_4_L1_R1_001_K6WpVs4EDw97.transposon.grep	231	0.0199078		1092768	94.1756	1160351		887523	25	6	887554	205214		1406	0.185905
																								if length(counts)<680
																								counts=[counts, zeros(680-length(counts))];
																								else
																								counts=counts;
																								end
																								450.687
																								129.955
																								662.552
																								366.861
