# Supplementary material for: Fitness-Conditional Genes for Soil Adaptation in the Bioaugmentation Agent Pseudomonas veronii 1YdBTEX2
Source: mSystems. 2023 Feb 14;8(2):e01174-22. doi: 10.1128/msystems.01174-22 (PMC10134887; doi:10.1128/msystems.01174-22)
Supplement: TABLE S2 [file msystems.01174-22-s0002.xlsx]

## Sheet: S2.Essential in both Lib1&2
gene number	Gene locus id	annotation	COG	Lib1T0_mean	Lib1T0_ratio_to_expected	pvalues_lib1	fdr_lib1	Lib2T0_mean	Lib2T0_ratio_to_expected	pvalues_lib2	fdr_lib2
480	PVE_r1g557	Oligoribonuclease	A	0.262189	0.0308457	0.00277505	0.000414777	0.180165	0.0211959	0.00258747	0.000167577
946	PVE_r1g1009	Ribosomal RNA small subunit methyltransferase H	A	0	0	0.00442161	0.000548666	0.330448	0.0300408	0.00454862	0.000237296
1088	PVE_r1g1151	Ribonuclease 3	A	0	0	0.00954503	0.000912026	0.409243	0.0355864	0.00960488	0.000391479
2583	PVE_r1g2627	Ribonuclease H	A	0.245964	0.0281102	0.00178156	0.000324759	0.0900824	0.0102951	0.00188814	0.000137778
3315	PVE_r1g3357	ribosomal subunit interface protein	A	0.453103	0.0215763	0.00432686	0.000541505	1.23778	0.058942	0.00496901	0.000251931
1077	PVE_r1g1140	Nucleoid-associated protein PSPPH_1145	B	0.121186	0.0269303	0.0393846	0.0027309	0.166896	0.0370879	0.0406905	0.00120103
2819	PVE_r1g2863	methyltransferase	B	0.0954569	0.0112302	0.015911	0.00131624	0.26994	0.0317576	0.016859	0.000590927
1188	PVE_r1g1251	Ferredoxin-1	C	0.220235	0.0400427	0.00806079	0.000803409	0.240366	0.0437029	0.00862609	0.00036277
1219	PVE_r1g1282	Ferredoxin--NADP reductase	C	0.287918	0.0267831	0.0325556	0.00233574	0.256978	0.0239049	0.0323063	0.000994455
1345	PVE_r1g1408	Na(+)/H(+) antiporter NhaA	C	0.0954569	0.00658323	0.0091792	0.000884506	0.403919	0.0278565	0.00964143	0.000392446
1362	PVE_r1g1425	ferredoxin	C	0	0	0.00520786	0.000603416	0.166896	0.027816	0.00525325	0.000260942
1619	PVE_r1g1680	NADP oxidoreductase	C	0.220235	0.0220235	0.0180245	0.00145033	0.417188	0.0417188	0.0184003	0.000631697
2108	PVE_r1g2157	Aldehyde dehydrogenase	C	0.436878	0.0213111	0.00410238	0.000523661	1.1479	0.0559953	0.00391491	0.000215236
2243	PVE_r1g2288	cytochrome B561	C	0.383375	0.0340778	0.0122779	0.0010897	0.166896	0.0148352	0.011732	0.000453339
2411	PVE_r1g2455	NAD(P)H quinone oxidoreductase	C	0.500196	0.0289969	3.34966e-07	4.2838e-06	0.393993	0.0228402	5.9639e-06	8.90891e-06
2470	PVE_r1g2514	Protein NirG	C	0.121186	0.0115416	0.00106934	0.000245439	0.327105	0.0311529	0.000913637	9.16822e-05
2473	PVE_r1g2517	Protein NirF	C	0.528744	0.0293746	0.00992282	0.000938917	0.830828	0.0461571	0.0106889	0.000423816
2484	PVE_r1g2528	Nitric oxide reductase subunit C	C	0.216643	0.0254875	0.0288614	0.00211709	0.240366	0.0282783	0.0292239	0.00091319
2489	PVE_r1g2533	Iron-sulfur cluster repair protein YtfE	C	0.29151	0.0466416	0.0387051	0.00269107	0.273283	0.0437252	0.038911	0.00115593
2502	PVE_r1g2546	Respiratory nitrate reductase 1 alpha chain	C	1.83501	0.032915	0.0002107	0.000105283	2.83484	0.0508491	0.000224315	5.0324e-05
2748	PVE_r1g2792	Aconitate hydratase B	C	1.59855	0.0423458	0.000768064	0.000205843	1.32756	0.0351671	0.000814293	8.6334e-05
2796	PVE_r1g2840	Nitrate reductase	C	1.40018	0.0408811	0.00459979	0.000562252	1.34083	0.0391482	0.00525804	0.000261109
2798	PVE_r1g2842	nitrite reductase	C	0.0954569	0.0127276	0.00425302	0.000536035	0.0768133	0.0102418	0.0043046	0.000229919
2943	PVE_r1g2985	Cbb3-type cytochrome c oxidase subunit CcoN1	C	0.190914	0.00839182	0.00344455	0.000469726	1.26128	0.0554411	0.00349391	0.000200991
3025	PVE_r1g3067	Alpha-ketoglutaric semialdehyde dehydrogenase	C	0.609524	0.0223678	0.00137758	0.000280479	1.44523	0.053036	0.00165154	0.000127554
3026	PVE_r1g3068	polyphosphate:nucleotide phosphotransferase	C	0.383375	0.0494678	0.0313191	0.00226329	0.436835	0.0563658	0.0321034	0.000989537
3087	PVE_r1g3129	Acetate kinase	C	0.216643	0.0118709	0.00669071	0.000709722	0.706775	0.0387274	0.00718349	0.000319817
3109	PVE_r1g3151	Succinate-semialdehyde dehydrogenase [NADP(+)]	C	0.242373	0.0114058	0.00137201	0.000280181	1.18447	0.0557398	0.00114348	0.00010294
3266	PVE_r1g3308	Hydrogenase expression/formation protein HypD	C	0	0	0.00339578	0.000465869	0.781299	0.0473515	0.00345162	0.00019937
3273	PVE_r1g3315	Conserved hypothetical protein	C	0	0	0.0140733	0.0012069	0.0734702	0.0226062	0.0143112	0.000523184
3274	PVE_r1g3316	Hydrogenase expression/formation protein HoxQ	C	0.708572	0.0436044	0.00051677	0.000169866	0.559527	0.0344324	0.00065273	7.70769e-05
3947	PVE_r1g3988	Uncharacterized transporter YraO	C	0.216643	0.0115543	0.000605225	0.000183877	0.593805	0.0316696	0.000483255	6.85127e-05
4065	PVE_r1g4097	Succinyl-CoA:coenzyme A transferase	C	0.645564	0.0274708	0.000947922	0.000231599	1.00598	0.0428077	0.000758857	8.32425e-05
4124	PVE_r1g4152	Dihydrolipoyllysine-residue succinyltransferase component of 2-oxoglutarate dehydrogenase complex	C	0.216643	0.0133319	0.000162183	9.19278e-05	0.359714	0.0221363	9.45239e-05	3.40543e-05
4125	PVE_r1g4153	2-oxoglutarate dehydrogenase E1 component	C	0.554473	0.0121862	0.00134528	0.000277772	1.47511	0.0324201	0.00141708	0.000116654
4126	PVE_r1g4154	Succinate dehydrogenase iron-sulfur subunit	C	0	0	0.031837	0.00229383	0	0	0.031837	0.000983636
4127	PVE_r1g4155	Succinate dehydrogenase flavoprotein subunit	C	0.7783	0.031132	0.000982964	0.000235796	1.02395	0.0409582	0.00112476	0.000101954
4128	PVE_r1g4156	succinate dehydrogenase	C	0	0	0.0176754	0.00142672	0.317179	0.0507487	0.0198125	0.000669916
4505	PVE_r1g4530	cytochrome C	C	0.245964	0.0182196	0.00541902	0.000618255	0.783588	0.0580436	0.0061696	0.000288887
4519	PVE_r1g4544	Electron transfer flavoprotein subunit beta	C	0.190914	0.0181823	0.0157863	0.00130989	0.166896	0.0158948	0.0160025	0.0005696
4520	PVE_r1g4545	Electron transfer flavoprotein-ubiquinone oxidoreductase	C	0.565248	0.0213301	0.00129481	0.000271877	0.991037	0.0373976	0.00152381	0.000121626
4794	PVE_r1g4814	fumarate hydratase	C	0.64993	0.0305849	0.000639235	0.000188609	1.0203	0.0480143	0.000928408	9.25579e-05
4798	PVE_r1g4818	Asp/Glu/hydantoin racemase	C	0.121186	0.0161582	0.0110102	0.00101118	0.240366	0.0320488	0.0117317	0.00045342
6136	PVE_r1g6136	ATP synthase epsilon chain	C	0	0	0.00381123	0.000500067	0.333792	0.0430699	0.00344158	0.000199165
6138	PVE_r1g6138	ATP synthase gamma chain	C	0.242373	0.0193898	0.00289675	0.000424746	0.657554	0.0526043	0.00287308	0.000178343
6139	PVE_r1g6139	ATP synthase subunit alpha	C	0.884842	0.0343628	0.000341043	0.000135767	1.34417	0.0522007	0.00100058	9.62036e-05
6140	PVE_r1g6140	ATP synthase subunit delta	C	0.287918	0.032905	0.0151127	0.00127127	0.317179	0.0362491	0.0154871	0.000555341
6141	PVE_r1g6141	ATP synthase subunit b	C	0.166732	0.0202099	0.0157991	0.00131042	0.426909	0.0517466	0.0171411	0.000599556
6144	PVE_r1g6144	ATP synthase protein I	C	0.0954569	0.0190914	0.000811711	0.000211583	0.163553	0.0327105	0.00085002	8.81385e-05
876	PVE_r1g939	Rod shape-determining protein MreB	D	0.315692	0.0210461	0.00593771	0.000656566	0.587119	0.0391413	0.0064922	0.000298366
947	PVE_r1g1010	cell division protein FtsL	D	0	0	0.0309152	0.00223964	0.0900824	0.0156665	0.0319497	0.000986122
948	PVE_r1g1011	Peptidoglycan synthase FtsI	D	0.532335	0.0226526	0.00106437	0.000244984	1.23809	0.0526847	0.00101295	9.68859e-05
957	PVE_r1g1020	Cell division protein FtsQ	D	0.286371	0.0224604	0.00012795	8.15612e-05	0.57385	0.0450078	0.000387909	6.32982e-05
958	PVE_r1g1021	Cell division protein FtsA	D	0	0	0.000760243	0.00020509	0.392939	0.023459	0.000589515	7.39362e-05
959	PVE_r1g1022	Cell division protein FtsZ	D	0.341421	0.0172872	1.36285e-05	2.50105e-05	0.716497	0.0362783	2.86451e-07	1.94933e-06
4209	PVE_r1g4235	Septum site-determining protein MinD	D	0	0	0.00850829	0.00083801	0.166896	0.0133517	0.00874882	0.000366088
4210	PVE_r1g4236	Cell division topological specificity factor	D	0	0	0.022006	0.00170048	0	0	0.022006	0.000727877
4425	PVE_r1g4451	Cell division protein ZipA homolog	D	0.386967	0.0231025	0.000231561	0.000111095	0.744089	0.0444232	0.000114523	3.75756e-05
5367	PVE_r1g5377	chromosome segregation protein SMC	D	1.5466	0.0451561	0.00237846	0.000380964	1.04694	0.0305677	0.00238141	0.000158938
5666	PVE_r1g5666	Signal recognition particle receptor FtsY	D	0.190914	0.0112302	0.0023291	0.000379141	0.88465	0.0520383	0.002338	0.000157182
6680	PVE_r2g529	antitoxin	D	0	0	0.00235423	0.000379458	0	0	0.00235423	0.000157697
305	PVE_r1g382	Imidazole glycerol phosphate synthase subunit HisH	E	0.287918	0.0235035	0.00143199	0.000286706	0.480732	0.0392434	0.00152738	0.000121752
308	PVE_r1g385	Imidazole glycerol phosphate synthase subunit HisF	E	0.315692	0.0247601	0.00726376	0.000750662	0.403919	0.0316799	0.0075106	0.000329116
322	PVE_r1g399	Glutamine synthetase	E	0.383375	0.0212986	0.00336847	0.000463677	0.85153	0.0473072	0.00254155	0.000165537
909	PVE_r1g972	Histidinol dehydrogenase	E	0.315692	0.0166154	0.00116196	0.000256068	0.927289	0.0488047	0.0010388	9.79306e-05
1177	PVE_r1g1240	Argininosuccinate synthase	E	0.124778	0.00639887	0.00528806	0.000609259	0.426909	0.0218928	0.0054511	0.000267515
1278	PVE_r1g1341	Succinyl-diaminopimelate desuccinylase	E	0.412696	0.0250119	0.00108808	0.000247794	0.297224	0.0180136	0.000960635	9.3836e-05
1283	PVE_r1g1346	2,3,4,5-tetrahydropyridine-2,6-dicarboxylate N-succinyltransferase	E	0	0	0.00148055	0.000292282	0.813162	0.0500407	0.0014449	0.000117627
1636	PVE_r1g1697	proline iminopeptidase	E	0.488337	0.0348812	0.0161549	0.0013313	0.557238	0.0398027	0.0168521	0.000590799
1638	PVE_r1g1699	nickel ABC transporter permease	E	0.166732	0.0136108	1.02148e-07	2.61268e-06	0.597045	0.0487383	4.77132e-08	1.46112e-06
1649	PVE_r1g1710	Phosphoserine aminotransferase	E	0.242373	0.0161582	6.99328e-05	6.3317e-05	0.574157	0.0382772	6.6979e-05	2.88211e-05
1875	PVE_r1g1929	Aspartate-semialdehyde dehydrogenase	E	0.124778	0.00656726	0.0182251	0.00146158	0.874417	0.0460219	0.0200918	0.000677736
2064	PVE_r1g2113	High-affinity branched-chain amino acid transport ATP-binding protein LivF	E	0	0	0.00668066	0.000709575	0.363365	0.0330332	0.00707007	0.000316146
2081	PVE_r1g2130	Dihydrolipoyl dehydrogenase	E	0.953299	0.0397208	0.000898197	0.000223724	1.26537	0.0527239	0.00125322	0.000108462
2398	PVE_r1g2442	Putrescine-ornithine antiporter	E	0.724797	0.0341081	0.00315888	0.00044716	1.19849	0.0563994	0.00282777	0.000177025
2552	PVE_r1g2596	reactive intermediate imine deaminase	E	0.121186	0.0242373	0.0404034	0.00279208	0.243709	0.0487418	0.0428063	0.00125541
2585	PVE_r1g2629	Lysine decarboxylase	E	0.478832	0.0163703	0.000885363	0.000221742	1.54033	0.0526609	0.000885777	8.9769e-05
2641	PVE_r1g2685	glutamine synthetase	E	0.436878	0.022404	3.87447e-05	4.4539e-05	0.750671	0.038496	4.68147e-05	2.4162e-05
2801	PVE_r1g2845	Cystathionine beta-lyase	E	0.785483	0.0397713	0.00235356	0.00037995	0.984147	0.0498302	0.00288988	0.000178963
2802	PVE_r1g2846	cystathionine beta-synthase	E	0.877348	0.037334	0.00279535	0.000416595	0.881103	0.0374937	0.00270583	0.000172328
2805	PVE_r1g2848	dihydrodipicolinate synthase	E	0.583794	0.0467035	0.00328875	0.000457318	0.66424	0.0531392	0.00329312	0.000193376
2814	PVE_r1g2858	lysine transporter LysE	E	0.245964	0.0223604	0.0176801	0.00142626	0.196469	0.0178608	0.0175353	0.000609287
3015	PVE_r1g3057	glycine dehydrogenase subunit 1	E	0.533883	0.0305076	0.0037617	0.000496113	0.993019	0.0567439	0.00386982	0.000213845
3164	PVE_r1g3206	amino acid permease	E	0.899486	0.0479726	0.000645422	0.000188531	0.60008	0.0320043	0.000847231	8.81976e-05
3188	PVE_r1g3230	ABC transporter substrate-binding protein	E	0.216643	0.00841333	0.00243888	0.000384917	1.08446	0.0421151	0.00253911	0.000165554
3190	PVE_r1g3232	ABC transporter permease	E	0.262189	0.018082	0.00710233	0.000740713	0.163553	0.0112795	0.00708315	0.000316423
3291	PVE_r1g3333	gamma-glutamyl-gamma-aminobutyrate hydrolase	E	0.0954569	0.00720429	1.53658e-06	8.49772e-06	0.166896	0.0125959	1.46907e-06	4.35362e-06
3512	PVE_r1g3554	urea ABC transporter ATP-binding protein	E	0.370742	0.0322385	0.0118564	0.00106569	0.350096	0.0304431	0.0122143	0.000466092
3515	PVE_r1g3557	ABC transporter substrate-binding protein	E	0.821801	0.0405828	0.00154349	0.000298373	0.497036	0.024545	0.00184805	0.000136095
3574	PVE_r1g3616	amino acid transporter	E	0.190914	0.0305462	0.034129	0.00242608	0.350096	0.0560154	0.0370795	0.00111159
3577	PVE_r1g3619	Methionine import ATP-binding protein MetN 2	E	0.245964	0.0213882	0.00992062	0.000938926	0.480424	0.041776	0.010372	0.000414381
3677	PVE_r1g3719	Lysine/arginine/ornithine-binding periplasmic protein	E	0.345013	0.027601	0.00299899	0.000434292	0.423566	0.0338853	0.0035309	0.000202295
3806	PVE_r1g3847	amine oxidase	E	0.245964	0.00734222	0.000752211	0.00020346	1.78465	0.0532733	0.000686513	7.90838e-05
4023	PVE_r1g4059	ABC transporter permease	E	0.220235	0.0146823	0.00354337	0.000477788	0.510305	0.0340204	0.0038147	0.000212139
4025	PVE_r1g4061	High-affinity branched-chain amino acid transport ATP-binding protein LivF	E	0.0954569	0.00669873	0.00327332	0.000456102	0.524321	0.0367944	0.00298759	0.00018359
4216	PVE_r1g4242	Diaminobutyrate--2-oxoglutarate aminotransferase	E	0.466199	0.023605	0.000550427	0.000175025	0.796549	0.0403316	0.000587022	7.37746e-05
4299	PVE_r1g4325	Putative pterin-4-alpha-carbinolamine dehydratase	E	0	0	0.000180028	9.73244e-05	0.297224	0.0516911	3.85739e-06	6.94854e-06
4542	PVE_r1g4567	aminodeoxychorismate lyase	E	0.216643	0.0118709	0.00287227	0.000422823	0.951538	0.0521391	0.00269028	0.000171694
4581	PVE_r1g4606	Quinate/shikimate dehydrogenase (quinone)	E	0.765203	0.0194956	0.000970463	0.000234032	1.44847	0.0369037	0.000963279	9.39944e-05
4617	PVE_r1g4638	Arginine N-succinyltransferase subunit alpha	E	0	0	0.0146782	0.00124521	0	0	0.0146782	0.000533203
4848	PVE_r1g4866	Threonine synthase	E	0.262189	0.0151994	0.000381674	0.000143695	0.750671	0.0435172	0.000438772	6.63533e-05
4849	PVE_r1g4867	Homoserine dehydrogenase	E	0.216643	0.0122053	0.000841402	0.000215614	0.300567	0.0169334	0.000796611	8.52464e-05
4907	PVE_r1g4925	Cysteine desulfurase IscS	E	0	0	0.00212309	0.000358289	0.793822	0.0429093	0.00158629	0.000124504
4962	PVE_r1g4979	aminotransferase	E	0.754118	0.0494503	0.0173622	0.0014056	0.697799	0.0457573	0.0164588	0.000581558
5001	PVE_r1g5018	Glutamate 5-kinase	E	0.0954569	0.00489523	0.00107415	0.000246129	0.570814	0.0292725	0.00101281	9.69228e-05
5105	PVE_r1g5115	Carbamoyl-phosphate synthase large chain	E	1.23654	0.0263094	0.000210794	0.000105201	2.23111	0.0474704	0.000202663	4.82344e-05
5205	PVE_r1g5215	Serine hydroxymethyltransferase 1	E	0.3121	0.0173389	0.000580665	0.000180571	0.634359	0.0352421	0.000522874	7.05892e-05
5289	PVE_r1g5299	Gamma-glutamyl phosphate reductase	E	0.478832	0.0252017	0.000969468	0.000234344	0.767284	0.0403833	0.000932066	9.27213e-05
5558	PVE_r1g5558	peptidase M19	E	0.367151	0.0236872	0.000201164	0.000102521	0.483767	0.0312108	0.00025733	5.26519e-05
5560	PVE_r1g5560	tyrosinase	E	0.686434	0.0416021	0.0102841	0.000964626	0.961156	0.0582519	0.0110369	0.000433314
5704	PVE_r1g5704	phosphoserine phosphatase	E	0.504562	0.0458692	0.00920298	0.000885963	0.497344	0.0452131	0.00905733	0.000376256
5915	PVE_r1g5915	Acetylglutamate kinase	E	0.383375	0.0235923	0.0027182	0.000410781	0.710118	0.0436996	0.00284011	0.000177435
493	PVE_r1g570	Adenylosuccinate synthetase	F	0.33783	0.0190327	6.09279e-05	5.77179e-05	0.896354	0.0504988	2.2965e-05	1.75085e-05
744	PVE_r1g812	4-diphosphocytidyl-2-C-methyl-D-erythritol kinase	F	0.0954569	0.00694232	0.000305384	0.00012818	0.693813	0.0504592	0.000135179	4.04521e-05
1259	PVE_r1g1322	Adenylate kinase	F	0.121186	0.0100989	0.00670393	0.000710755	0.49035	0.0408625	0.00686712	0.000309785
1292	PVE_r1g1355	Uridylate kinase	F	0.245964	0.0234252	0.00546074	0.000621974	0.387306	0.0368863	0.00550915	0.000269213
1308	PVE_r1g1371	CTP synthase	F	0.60361	0.0256855	0.00374937	0.000495444	0.590462	0.025126	0.00369859	0.000208011
1633	PVE_r1g1694	uracil permease	F	1.19614	0.0488218	0.00881489	0.000859724	0.727476	0.0296929	0.00857681	0.00036136
1653	PVE_r1g1714	Cytidylate kinase	F	0.220235	0.0195764	0.00492766	0.000585368	0.196469	0.0174639	0.00494023	0.000251234
1885	PVE_r1g1939	Amidophosphoribosyltransferase	F	1.01708	0.0369848	5.69631e-05	5.61725e-05	0.667275	0.0242646	0.000199892	4.80731e-05
2315	PVE_r1g2360	Adenylosuccinate lyase	F	0.166732	0.00775497	0.00229336	0.000375264	0.887378	0.0412734	0.00229654	0.000155476
4541	PVE_r1g4566	Thymidylate kinase	F	0.3121	0.03121	0.00583585	0.000648456	0.494001	0.0494001	0.00593247	0.000282609
4881	PVE_r1g4899	GMP synthase [glutamine-hydrolyzing]	F	0.619835	0.0247934	2.32358e-06	1.00095e-05	0.727681	0.0291072	1.07998e-06	3.81605e-06
4882	PVE_r1g4900	Inosine-5'-monophosphate dehydrogenase	F	0.3121	0.0137187	0.00489434	0.000582086	0.36033	0.0158387	0.00466036	0.000241411
742	PVE_r1g811	Ribose-phosphate pyrophosphokinase	G	0.341421	0.0303486	0.0220207	0.00170065	0.367351	0.0326534	0.021038	0.000702561
900	PVE_r1g963	Arabinose 5-phosphate isomerase KdsD	G	0.357646	0.0260106	0.00959363	0.000915174	0.506962	0.03687	0.00994715	0.000401598
923	PVE_r1g986	glycerol acyltransferase	G	0.3121	0.0154124	0.00494096	0.000585758	0.560888	0.0276982	0.00499274	0.000252785
1033	PVE_r1g1096	Fumarylacetoacetase	G	0.862207	0.0442158	0.00011031	7.78332e-05	0.774613	0.0397237	6.86223e-05	2.89852e-05
1164	PVE_r1g1227	Glycerol-3-phosphate regulon repressor	G	0.33783	0.0250244	0.0134522	0.00116858	0.632997	0.0468887	0.0143522	0.000524057
1310	PVE_r1g1373	Enolase	G	0.682843	0.0350176	0.0048233	0.000577329	1.03797	0.0532292	0.00501188	0.000253266
1779	PVE_r1g1841	Ribose 1,5-bisphosphate phosphokinase PhnN	G	0	0	0.0235575	0.00179562	0.420223	0.0560297	0.0273514	0.000864082
1787	PVE_r1g1848	Hydroxypyruvate isomerase	G	0.262189	0.0223139	0.00528634	0.000609403	0.497344	0.0423272	0.00532711	0.000263471
2091	PVE_r1g2140	Glycerol metabolism activator	G	0.411149	0.0432788	3.16746e-05	3.97623e-05	0.289587	0.0304829	7.60846e-05	3.07245e-05
2392	PVE_r1g2436	ABC transporter	G	0.286371	0.0166012	0.00194758	0.000339884	0.370694	0.0214895	0.001998	0.000142401
2394	PVE_r1g2438	ABC transporter permease	G	0.242373	0.0170086	0.00833045	0.000823865	0.710118	0.0498328	0.00940818	0.000385858
2397	PVE_r1g2441	ABC transporter substrate-binding protein	G	1.20518	0.0391927	2.09811e-06	9.86934e-06	0.67355	0.0219041	2.19949e-05	1.73447e-05
2537	PVE_r1g2581	dihydroxyacetone kinase	G	0.33783	0.0300293	0.000121321	7.99509e-05	0.513649	0.0456577	0.000348454	6.12673e-05
2653	PVE_r1g2697	Inositol 2-dehydrogenase	G	0.383375	0.0255584	0.0228871	0.00175399	0.586811	0.0391207	0.0236388	0.000770097
2822	PVE_r1g2866	Glycogen operon protein GlgX homolog	G	0.889981	0.025428	0.00293644	0.000427806	1.0345	0.029557	0.00249007	0.000163986
3117	PVE_r1g3159	Probable phosphoketolase	G	0.961256	0.0263358	0.00460242	0.000562237	1.15763	0.0317158	0.00474616	0.00024489
3132	PVE_r1g3174	ABC transporter	G	0.245964	0.0491929	0.00556478	0.00062927	0	0	0.00581565	0.000278851
3133	PVE_r1g3175	ABC transporter	G	0.242373	0.0242373	0.0308021	0.00223342	0.0900824	0.00900824	0.0300959	0.000935347
3134	PVE_r1g3176	ribose ABC transporter permease	G	0.511745	0.0386223	0.00107099	0.000245543	0.390649	0.029483	0.00121081	0.000106344
3180	PVE_r1g3222	isomerase	G	0.190914	0.0113978	0.00292572	0.000426701	0.577193	0.0344593	0.00307712	0.000186104
3215	PVE_r1g3257	ABC transporter substrate-binding protein	G	0.0954569	0.00471392	0.000490193	0.000165928	0.843789	0.0416686	0.000573973	7.28824e-05
3403	PVE_r1g3445	Alpha-1,4-glucan:maltose-1-phosphate maltosyltransferase	G	0.827437	0.0295513	0.000362506	0.000140087	1.43091	0.0511039	0.000547067	7.19522e-05
3422	PVE_r1g3464	Maltose/maltodextrin import ATP-binding protein MalK	G	0.0954569	0.00669873	0.00298088	0.00043228	0.680544	0.0477575	0.0031655	0.000189146
3445	PVE_r1g3487	MFS transporter	G	0.75257	0.0412367	0.000105873	7.64153e-05	0.616385	0.0337745	0.000134793	4.04683e-05
3641	PVE_r1g3683	Probable sugar efflux transporter	G	0.58302	0.0310944	0.000672546	0.00019274	0.527664	0.0281421	0.000718326	8.11212e-05
3661	PVE_r1g3703	Xylose isomerase	G	0.478832	0.0245555	0.00198321	0.000343029	1.03388	0.0530195	0.0019043	0.000138352
4106	PVE_r1g4134	Glycerol-3-phosphate dehydrogenase [NAD(P)+]	G	0.742569	0.0436805	0.000287793	0.000124631	0.630708	0.0371005	0.000616225	7.51821e-05
4376	PVE_r1g4402	3-phosphoglycerate kinase	G	0.0954569	0.0224604	0.0109019	0.00100484	0.179857	0.0423193	0.0113846	0.000443835
4531	PVE_r1g4556	sugar kinase	G	0.121186	0.00673258	9.46006e-05	7.3184e-05	0.917567	0.050976	5.70953e-05	2.67617e-05
5098	PVE_r1g5108	Phosphoglucosamine mutase	G	0.245964	0.0136647	0.0108225	0.0010009	0.667275	0.0370709	0.0114719	0.000446383
5686	PVE_r1g5686	diacylglycerol kinase	G	0.0954569	0.0106063	0.00607639	0.00066436	0.256978	0.0285531	0.00604704	0.00028533
362	PVE_r1g439	Probable protein kinase UbiB	H	0.554473	0.0215329	0.000116361	7.97645e-05	1.05124	0.0408248	0.000200626	4.79983e-05
391	PVE_r1g468	Uroporphyrinogen decarboxylase	H	0.29151	0.0168991	0.00237245	0.000380596	0.687873	0.0398767	0.00219881	0.000151426
750	PVE_r1g818	Molybdopterin-synthase adenylyltransferase	H	0.466199	0.0414399	0.00555748	0.000629141	0.449797	0.0399819	0.00564465	0.000273075
776	PVE_r1g844	Riboflavin biosynthesis protein RibF	H	0.0954569	0.00578527	0.00505713	0.000594195	0.484075	0.0293379	0.0052271	0.000260346
1084	PVE_r1g1147	permease	H	0.407557	0.026294	0.00339141	0.000465427	0.880049	0.0567774	0.0038524	0.000213267
1085	PVE_r1g1148	permease	H	0.3121	0.0183588	0.000695547	0.000195902	0.999705	0.0588062	0.000611746	7.50342e-05
1091	PVE_r1g1154	Pyridoxine 5'-phosphate synthase	H	0.190914	0.0190914	0.0507825	0.00340469	0.439871	0.0439871	0.0540806	0.00153914
1306	PVE_r1g1369	Acetyl-coenzyme A carboxylase carboxyl transferase subunit alpha	H	0.216643	0.0142061	0.0108386	0.00100217	0.474046	0.031085	0.0109659	0.000431908
1546	PVE_r1g1607	NAD(P)H-flavin oxidoreductase	H	0.0954569	0.0136367	0.0493266	0.00331795	0.196469	0.028067	0.0510741	0.00146172
1567	PVE_r1g1628	Erythronate-4-phosphate dehydrogenase	H	0.124778	0.00733988	0.0149065	0.00125755	0.693506	0.0407945	0.0164349	0.00058105
1882	PVE_r1g1936	Bifunctional protein FolC	H	0.462608	0.0203344	0.000855061	0.00021721	0.614403	0.0270067	0.000798474	8.53463e-05
2209	PVE_r1g2258	Bifunctional protein FolD	H	0.121186	0.00969492	0.00114761	0.000254967	0.493693	0.0394955	0.00123559	0.00010734
2278	PVE_r1g2323	5,10-methylene tetrahydromethanopterin reductase	H	0.249556	0.0285207	0.002682	0.000407719	0.243709	0.0278525	0.00329127	0.000193329
2569	PVE_r1g2613	Pyridoxine/pyridoxamine 5'-phosphate oxidase	H	0.315692	0.0332307	0.0130423	0.00113999	0.387306	0.0407691	0.0133732	0.000498006
2571	PVE_r1g2615	molybdenum cofactor biosynthesis protein MoaA	H	0.436878	0.023615	0.00375298	0.000495601	0.727681	0.0393341	0.00331351	0.000194077
3307	PVE_r1g3349	CDP-6-deoxy-delta-3,4-glucoseen reductase	H	0.554473	0.0462061	0.00425675	0.00053634	0.600388	0.0500323	0.00517984	0.000259046
3540	PVE_r1g3582	coproporphyrinogen III oxidase	H	0.917258	0.0476498	0.000123915	8.07501e-05	0.917567	0.0476658	0.000180629	4.59675e-05
3556	PVE_r1g3598	isochorismatase hydrolase	H	0	0	0.00788363	0.000793092	0.317179	0.0362491	0.00843626	0.000356993
3952	PVE_r1g3994	alpha/beta hydrolase	H	0.367151	0.0253208	0.00301269	0.000435659	0.484075	0.0333845	0.00316283	0.000189048
4177	PVE_r1g4203	Chorismate synthase	H	0.75257	0.0449296	0.00122827	0.000264974	0.227097	0.013558	0.00146943	0.000118938
4447	PVE_r1g4473	Uroporphyrinogen-III C-methyltransferase	H	0	0	0.0033738	0.000463632	0.240366	0.0188522	0.00350196	0.000201202
4565	PVE_r1g4590	4'-phosphopantetheinyl transferase	H	0.124778	0.0124778	0.00100933	0.000239037	0.544276	0.0544276	0.000668358	7.80196e-05
5079	PVE_r1g5091	2-amino-4-hydroxy-6- hydroxymethyldihydropteridine pyrophosphokinase	H	0.386967	0.0442248	0.000174838	9.56559e-05	0.327105	0.0373835	9.26294e-05	3.3769e-05
5099	PVE_r1g5109	Dihydropteroate synthase	H	0.121186	0.0107721	0.012214	0.00108568	0.480732	0.0427317	0.0132511	0.000494464
5288	PVE_r1g5298	Probable nicotinate-nucleotide adenylyltransferase	H	0.33783	0.0287515	0.00224473	0.00036982	0.604039	0.0514076	0.00153694	0.000122196
5428	PVE_r1g5434	Type III pantothenate kinase	H	0.367151	0.0341536	0.0424333	0.00291171	0.450851	0.0419396	0.0431994	0.00126512
5772	PVE_r1g5772	3-octaprenyl-4-hydroxybenzoate carboxy-lyase	H	0.827437	0.0376108	0.00745126	0.000764249	1.22127	0.0555124	0.00667688	0.000303889
5911	PVE_r1g5911	Coenzyme A biosynthesis bifunctional protein CoaBC	H	0.574289	0.0294507	0.0012344	0.000264624	0.767284	0.0393479	0.00128715	0.000110359
7247	PVE_p76	8-amino-7-oxononanoate synthase	H	0	0	0.00215996	0.000360941	0	0	0.00215996	0.00014948
473	PVE_r1g550	phosphoserine phosphatase	I	0.488337	0.025702	0.000593875	0.000182324	0.540933	0.0284702	0.000790478	8.4986e-05
864	PVE_r1g927	phosphatidylcholine-hydrolyzing phospholipase C	I	0.412696	0.0229276	0.00438981	0.000545712	0.727476	0.0404154	0.00436945	0.0002321
1294	PVE_r1g1357	Ditrans,polycis-undecaprenyl-diphosphate synthase ((2E,6E)-farnesyl-diphosphate specific)	I	0.315692	0.0286993	0.0061744	0.000672203	0.403919	0.0367199	0.00645407	0.000297282
1295	PVE_r1g1358	Phosphatidate cytidylyltransferase	I	0.190914	0.0138846	0.00603136	0.00066209	0.660589	0.0480428	0.00690654	0.000310876
1296	PVE_r1g1359	1-deoxy-D-xylulose 5-phosphate reductoisomerase	I	0.478832	0.0273618	0.00256342	0.000396618	0.837718	0.0478696	0.00192041	0.000139247
1301	PVE_r1g1364	3-hydroxyacyl-[acyl-carrier-protein] dehydratase FabZ	I	0.287918	0.0397129	0.00734908	0.000755852	0.166896	0.0230201	0.00749856	0.000328981
1312	PVE_r1g1375	2-C-methyl-D-erythritol 4-phosphate cytidylyltransferase	I	0.121186	0.0110169	0.0049405	0.000585874	0.587119	0.0533744	0.00575728	0.000276775
2706	PVE_r1g2750	Baeyer-Villiger monooxygenase	I	0.583794	0.0251094	0.00135123	0.000278158	0.724441	0.0311588	0.00142199	0.000116901
2714	PVE_r1g2758	acyl dehydratase	I	0.245964	0.0189203	0.00716979	0.000744334	0.456483	0.0351141	0.00740454	0.000326024
2757	PVE_r1g2801	Mesaconyl-C(4)-CoA hydratase	I	0.166732	0.0144984	0.00964468	0.000918973	0.333484	0.0289986	0.0101804	0.000408412
3148	PVE_r1g3190	Acetyltransferase PA5475	I	0.286371	0.0369511	0.018638	0.00148828	0.25667	0.0331188	0.0198812	0.000671742
4110	PVE_r1g4138	3-hydroxydecanoyl-[acyl-carrier-protein] dehydratase	I	0	0	0.0204497	0.0016023	0.106387	0.0163672	0.0210502	0.000702841
4672	PVE_r1g4693	GCN5 family acetyltransferase	I	0	0	0.0682862	0.00440988	0.330448	0.0400543	0.0748294	0.00205731
4896	PVE_r1g4914	4-hydroxy-3-methylbut-2-en-1-yl diphosphate synthase (flavodoxin)	I	0.166732	0.00877537	0.0016901	0.000314246	0.529953	0.0278923	0.00183888	0.000135746
5057	PVE_r1g5069	CDP-diacylglycerol--serine O-phosphatidyltransferase	I	0.262189	0.0218491	0.0163943	0.00134372	0.360022	0.0300018	0.0168117	0.000590172
5279	PVE_r1g5289	Octanoyltransferase	I	0	0	0.0113881	0.00103658	0.583776	0.0457863	0.0128137	0.000482453
17	PVE_r1g103	Glycine--tRNA ligase beta subunit	J	0.508153	0.0158798	0.000658439	0.000190565	1.80451	0.0563908	0.000477784	6.8105e-05
18	PVE_r1g104	Glycine--tRNA ligase alpha subunit	J	0.190914	0.0101821	0.00150196	0.00029466	0.583776	0.0311347	0.00168076	0.000128943
276	PVE_r1g23	tRNA-Thr	J	0	0	0.102728	0.00636013	0.0768133	0.0512089	0.113856	0.00302264
376	PVE_r1g453	Arginine--tRNA ligase	J	0.804029	0.0369669	0.00139711	0.000282765	1.05322	0.0484239	0.00153832	0.000122147
497	PVE_r1g25	tRNA-Leu	J	0	0	0.0153924	0.00128765	0	0	0.0153924	0.000552703
501	PVE_r1g576	30S ribosomal protein S6	J	0.216643	0.0376771	0.0119708	0.00107151	0.343717	0.0597769	0.0110027	0.000432804
743	PVE_r1g30	tRNA-Gln	J	0	0	0.0576689	0.00380652	0	0	0.0576689	0.00162815
747	PVE_r1g815	Glutamyl-tRNA reductase	J	0.287918	0.0127964	0.000985118	0.000235347	0.72079	0.0320351	0.00101884	9.70955e-05
748	PVE_r1g816	Peptide chain release factor 1	J	0.287918	0.0195199	0.00213878	0.000359456	0.724133	0.0490938	0.00225854	0.000154096
777	PVE_r1g845	Isoleucine--tRNA ligase	J	1.30423	0.0312389	0.00132328	0.000274753	1.6838	0.0403305	0.00116808	0.000104438
849	PVE_r1g912	Tryptophan--tRNA ligase	J	0.381828	0.0203641	0.000693177	0.000195774	0.887686	0.0473432	0.00110154	0.000100895
854	PVE_r1g917	50S ribosomal protein L13	J	0	0	0.00789784	0.000793351	0.243709	0.0443107	0.00791526	0.000341474
855	PVE_r1g918	30S ribosomal protein S9	J	0	0	0.0511482	0.00342752	0.150284	0.0462411	0.0568026	0.0016074
874	PVE_r1g937	Glutamyl-tRNA(Gln) amidotransferase subunit A	J	0.506606	0.0256509	1.53815e-07	2.99749e-06	0.797603	0.040385	1.54074e-06	4.42331e-06
875	PVE_r1g938	Aspartyl/glutamyl-tRNA(Asn/Gln) amidotransferase subunit C	J	0.190914	0.0449209	0.0098879	0.000936912	0.0734702	0.0172871	0.0110106	0.000433018
1080	PVE_r1g1143	Valine--tRNA ligase	J	0.811212	0.0213477	1.09891e-09	1.49906e-07	1.51744	0.0399327	2.21298e-09	4.0661e-07
1222	PVE_r1g1285	RNA-binding protein S4	J	0.383375	0.0348523	0.00199275	0.000344243	0.240366	0.0218514	0.00206878	0.000145805
1247	PVE_r1g1310	Peptide chain release factor 2	J	0.242373	0.0104246	0.000662927	0.000190651	1.14695	0.0493313	0.000730477	8.19394e-05
1248	PVE_r1g1311	Lysine--tRNA ligase	J	0.79248	0.0310777	0.000431446	0.000153802	0.513649	0.0201431	0.00061524	7.51617e-05
1293	PVE_r1g1356	Ribosome-recycling factor	J	0.287918	0.0348992	0.0122907	0.00109036	0.25667	0.0311116	0.0125762	0.000475753
1307	PVE_r1g1370	tRNA(Ile)-lysidine synthase	J	0.363559	0.0210759	0.00273901	0.000411949	0.70981	0.0411484	0.00335609	0.000195573
1654	PVE_r1g1715	30S ribosomal protein S1	J	0.190914	0.00687978	0.00145993	0.00028989	0.76394	0.0275294	0.00149802	0.000120141
1723	PVE_r1g1784	Elongation factor P	J	0	0	0.0180715	0.00145297	0.440178	0.053355	0.0204672	0.000687747
1857	PVE_r1g1915	Glutamate--tRNA ligase	J	0.286371	0.0120577	0.00023775	0.000112873	0.907641	0.0382165	0.000288128	5.5146e-05
1859	PVE_r1g39	tRNA-Glu	J	0	0	0.0576689	0.00380529	0	0	0.0576689	0.0016279
1890	PVE_r1g44	tRNA-Asp	J	0	0	0.0153924	0.00128713	0.0734702	0.0587762	0.0143599	0.000524129
1914	PVE_r1g1964	Threonine--tRNA ligase	J	0.770342	0.0308137	0.000520392	0.0001701	0.904298	0.0361719	0.000547048	7.20012e-05
1915	PVE_r1g1965	Translation initiation factor IF-3	J	0.245964	0.0281102	0.018807	0.00149885	0.330448	0.0377655	0.0192963	0.000655719
1918	PVE_r1g1968	Phenylalanine--tRNA ligase alpha subunit	J	0.0954569	0.00625947	0.0213889	0.00166316	0.559527	0.0366903	0.022988	0.0007525
1919	PVE_r1g1969	Phenylalanine--tRNA ligase beta subunit	J	0.762385	0.020605	9.18642e-05	7.25763e-05	1.13139	0.0305782	0.000239748	5.17028e-05
2267	PVE_r1g2312	Glutamine--tRNA ligase	J	0.370742	0.0145389	0.00448039	0.000552608	0.75705	0.0296882	0.00473953	0.000244685
2268	PVE_r1g2313	Cysteine--tRNA ligase	J	0.381828	0.0179684	0.0047342	0.000571849	0.25667	0.0120786	0.00508944	0.000255988
2364	PVE_r1g51	tRNA-Ser	J	0	0	0.0576689	0.00380406	0.0900824	0.0400366	0.0624715	0.00175136
2671	PVE_r1g2715	Valyl-tRNA synthetase	J	0	0	0.00343695	0.000469471	0.0900824	0.0150137	0.00326016	0.000192177
2844	PVE_r1g52	tRNA-Cys	J	0	0	0.0917211	0.00574911	0	0	0.0917211	0.00247688
3906	PVE_r1g3947	peptide synthetase	J	0.220235	0.0200214	0.0273686	0.00202208	0.403919	0.0367199	0.0285496	0.000895469
4085	PVE_r1g62	tRNA-Glu	J	0	0	0.0917211	0.00574823	0	0	0.0917211	0.00247652
4087	PVE_r1g64	tRNA-Glu	J	0	0	0.18169	0.0108011	0	0	0.18169	0.00468145
4144	PVE_r1g66	tRNA-Asn	J	0	0	0.0917211	0.00574647	0	0	0.0917211	0.00247579
4497	PVE_r1g67	tRNA-Ser	J	0	0	0.102728	0.0063582	0	0	0.102728	0.00274707
4606	PVE_r1g71	tRNA-Ser	J	0	0	0.0353528	0.00249574	0.0768133	0.0438933	0.0378465	0.00113052
4609	PVE_r1g4630	Alanine--tRNA ligase	J	0.790932	0.021522	0.000543317	0.000173845	1.00734	0.0274107	0.000645976	7.68721e-05
4837	PVE_r1g4856	Ribosome-associated ATPase	J	1.83374	0.047019	0.00436588	0.000543564	1.46717	0.0376197	0.00480376	0.000247098
4853	PVE_r1g4871	tRNA (guanine-N(1)-)-methyltransferase	J	0.0954569	0.0115705	0.0106343	0.000988188	0.270247	0.0327572	0.0100747	0.000404878
4854	PVE_r1g4872	Ribosome maturation factor RimM	J	0.121186	0.0118231	0.00433816	0.000541594	0.153627	0.014988	0.00425743	0.000227929
4895	PVE_r1g4913	Histidine--tRNA ligase	J	0.436878	0.0213111	0.000118585	7.96876e-05	0.510305	0.0248929	0.000156424	4.28331e-05
4918	PVE_r1g75	tRNA-Leu	J	0	0	0.21517	0.0126645	0	0	0.21517	0.00548944
5094	PVE_r1g5106	Ribosome maturation factor RimP	J	0.286371	0.0381828	0.0153197	0.00128314	0.150284	0.0200378	0.0160907	0.000571741
5101	PVE_r1g5111	Ribosomal RNA large subunit methyltransferase E	J	0.286371	0.0279386	0.00806321	0.000803259	0.410297	0.040029	0.00894377	0.000372802
5272	PVE_r1g5282	Leucine--tRNA ligase	J	0.60361	0.0164248	0.00032854	0.000134317	1.05155	0.0286135	0.000232174	5.07244e-05
5385	PVE_r1g5395	DNA-directed RNA polymerase subunit alpha	J	0	0	0.00235423	0.000379607	0.513649	0.0311302	0.00252917	0.000165082
5386	PVE_r1g5396	30S ribosomal protein S4	J	0.216643	0.0288858	0.00310344	0.000441603	0.0734702	0.00979603	0.00318873	0.000189548
5388	PVE_r1g5398	30S ribosomal protein S13	J	0	0	0.0192201	0.00152553	0.0900824	0.0189647	0.019794	0.000669907
5390	PVE_r1g5400	50S ribosomal protein L15	J	0.458242	0.0447065	0.0192827	0.00152931	0.420531	0.0410274	0.0195971	0.00066471
5391	PVE_r1g5401	hypothetical protein	J	0	0	0.0662756	0.00429291	0.0900824	0.0450412	0.0725607	0.00199943
5392	PVE_r1g5402	30S ribosomal protein S5	J	0	0	0.000583786	0.000180581	0.150284	0.0154137	0.000511525	6.97231e-05
5393	PVE_r1g5403	50S ribosomal protein L18	J	0.121186	0.0220339	0.0134071	0.00116615	0.153627	0.0279321	0.0132661	0.000494921
5394	PVE_r1g5404	50S ribosomal protein L6	J	0.216643	0.0254875	0.00025889	0.000119445	0.317179	0.0373152	0.000271018	5.43037e-05
5395	PVE_r1g5405	30S ribosomal protein S8	J	0.166732	0.0303149	2.38222e-05	3.51949e-05	0.227097	0.0412903	3.88967e-05	2.25452e-05
5396	PVE_r1g5406	30S ribosomal protein S14	J	0	0	0.0662756	0.00429223	0.0900824	0.0225206	0.0695692	0.00192798
5397	PVE_r1g5407	50S ribosomal protein L5	J	0.286371	0.0394994	0.00616777	0.000672018	0.180165	0.0248503	0.00693832	0.000311848
5401	PVE_r1g5411	hypothetical protein	J	0	0	0.0436462	0.00298243	0.0768133	0.0219467	0.0457071	0.00132735
5403	PVE_r1g5413	30S ribosomal protein S3	J	0.245964	0.0234252	0.00301343	0.00043515	0.0734702	0.00699716	0.00305873	0.000185358
5404	PVE_r1g5414	50S ribosomal protein L22	J	0.0954569	0.0212126	0.107325	0.00661568	0.223754	0.049723	0.113973	0.0030253
5405	PVE_r1g5415	30S ribosomal protein S19	J	0	0	0.0318742	0.0022949	0	0	0.0318742	0.000984122
5406	PVE_r1g5416	50S ribosomal protein L2	J	0.345013	0.0336598	0.00547829	0.000623279	0.603423	0.0588706	0.00657733	0.000301148
5409	PVE_r1g5419	50S ribosomal protein L3	J	0.367151	0.0407945	0.0367731	0.00257998	0.403919	0.0448798	0.0375255	0.00112349
5410	PVE_r1g5420	30S ribosomal protein S10	J	0	0	0.0155874	0.00129918	0.212774	0.0500644	0.0150224	0.000541957
5411	PVE_r1g5421	Elongation factor Tu	J	0.242373	0.0131012	0.0116859	0.00105477	1.09418	0.0591451	0.0129694	0.000487116
5412	PVE_r1g5422	Elongation factor G	J	0.750526	0.0238262	0.000771105	0.000206388	1.4146	0.044908	0.000849245	8.82074e-05
5413	PVE_r1g5423	30S ribosomal protein S7	J	0.121186	0.0142572	0.00660445	0.000703856	0.300567	0.0353608	0.00672438	0.000304918
5414	PVE_r1g5424	30S ribosomal protein S12	J	0.190914	0.0363645	0.0181395	0.00145757	0.212774	0.0405283	0.0180161	0.000622112
5418	PVE_r1g5428	50S ribosomal protein L10	J	0.124778	0.0161004	0.0236676	0.001802	0.270247	0.0348706	0.0238499	0.000775327
5424	PVE_r1g81	tRNA-Thr	J	0	0	0.102728	0.00635532	0.0734702	0.0489801	0.113363	0.00301173
5425	PVE_r1g82	tRNA-Gly	J	0	0	0.079605	0.00505235	0	0	0.079605	0.00217591
5481	PVE_r1g5482	tRNA N6-adenosine threonylcarbamoyltransferase	J	0.124778	0.00860538	0.00133368	0.000276491	0.791225	0.0545672	0.00105286	9.85489e-05
5486	PVE_r1g86	tRNA-Met	J	0.0954569	0.0424253	0.146922	0.00885643	0	0	0.135417	0.00354332
6151	PVE_r1g6151	Ribonuclease P protein component	J	0.121186	0.015637	0.0156889	0.00130552	0.36033	0.0464941	0.0148981	0.000538955
230	PVE_r1g309	Transcriptional regulatory protein OmpR	K	0.506606	0.0450316	0.00120903	0.000262207	0.392939	0.0349279	0.00170401	0.000129644
568	PVE_r1g643	transcriptional regulator	K	0	0	0.031777	0.00229153	0.310493	0.0564533	0.0354475	0.00107105
580	PVE_r1g655	Putative Fis-like DNA-binding protein	K	0	0	0.022669	0.00174217	0.153627	0.0472698	0.0233454	0.000762163
945	PVE_r1g1008	Transcriptional regulator MraZ	K	0	0	0.00789784	0.000793156	0.0900824	0.0163786	0.00788728	0.000340506
1434	PVE_r1g1497	ArsC family transcriptional regulator	K	0	0	0.00360949	0.000483201	0.26994	0.0291826	0.00377161	0.000210827
1470	PVE_r1g1532	RNA polymerase sigma-H factor	K	0.190914	0.0263329	0.00278718	0.000415983	0.423566	0.0584229	0.00393356	0.000216068
1525	PVE_r1g1586	LysR family transcriptional regulator	K	0.363559	0.0363559	0.0354951	0.00250492	0.590462	0.0590462	0.0388539	0.00115461
2220	PVE_r1g2265	LysR family transcriptional regulator	K	0.407557	0.0313505	0.0266116	0.00197722	0.733751	0.0564424	0.0284012	0.000891423
2246	PVE_r1g2292	repressor (B2G annot Cro Cl family transcriptional regulator)	K	0.383375	0.045103	0.00216518	0.000361369	0.49035	0.0576882	0.00162523	0.000126105
2408	PVE_r1g2452	TetR family transcriptional regulator	K	0.33783	0.0287515	0.00512019	0.000597657	0.150284	0.0127901	0.00533831	0.000263812
2414	PVE_r1g2458	LysR family transcriptional regulator	K	0.242373	0.0334307	0.0370183	0.00259496	0.390649	0.0538827	0.0398128	0.00117929
2420	PVE_r1g2464	RNA polymerase subunit sigma-24	K	0.0954569	0.00909113	0.00302778	0.000435838	0.273283	0.0260269	0.00318851	0.000189596
2587	PVE_r1g2631	LysR family transcriptional regulator	K	0.504562	0.0296801	6.51607e-05	6.06054e-05	0.743781	0.0437518	2.19974e-05	1.72725e-05
2640	PVE_r1g2684	AraC family transcriptional regulator	K	0.262189	0.022799	0.000737894	0.000201183	0.626414	0.0544708	0.000310067	5.74306e-05
2736	PVE_r1g2780	GntR family transcriptional regulator	K	0.409105	0.0333963	0.000929802	0.000228673	0.440178	0.0359329	0.00118895	0.000105687
2756	PVE_r1g2800	LysR family transcriptional regulator	K	0.561656	0.0432043	0.0084637	0.000834422	0.450104	0.0346234	0.00819756	0.000349306
2987	PVE_r1g3029	LuxR family transcriptional regulator	K	0.245964	0.0239965	0.000334901	0.00013543	0.360022	0.0351241	0.000330882	5.97208e-05
3060	PVE_r1g3102	AraC family transcriptional regulator	K	0.0954569	0.00707088	0.00388036	0.000505572	0.543222	0.0402387	0.00418619	0.000225694
3129	PVE_r1g3171	AsnC family transcriptional regulator	K	0	0	0.0318742	0.0022953	0.317179	0.0487968	0.0358477	0.00108154
3131	PVE_r1g3173	LacI family transcriptional regulator	K	0.462608	0.0284682	0.0093114	0.000893877	0.163553	0.0100648	0.00899493	0.000374086
3193	PVE_r1g3235	LysR family transcriptional regulator	K	0.121186	0.00745763	0.00398904	0.000515138	0.223754	0.0137695	0.00403366	0.000219857
3253	PVE_r1g3295	Transcriptional regulatory protein XylR	K	0.44047	0.0172733	0.000857192	0.000217616	1.16357	0.04563	0.000781914	8.46597e-05
3332	PVE_r1g3375	ArsR family transcriptional regulator	K	0	0	0.0113728	0.00103588	0.34341	0.0298617	0.012206	0.000466068
3407	PVE_r1g3449	Uncharacterized HTH-type transcriptional regulator YdcR	K	0.528744	0.0237638	0.000631109	0.00018702	0.946833	0.0425543	0.000837702	8.75529e-05
3553	PVE_r1g3595	LysR family transcriptional regulator	K	0.607202	0.0391743	5.23032e-05	5.36455e-05	0.509998	0.0329031	5.04496e-05	2.53266e-05
3563	PVE_r1g3606	AraC family transcriptional regulator	K	0.561656	0.0423892	8.01332e-05	6.83202e-05	0.786624	0.0593678	9.89721e-05	3.45066e-05
3623	PVE_r1g3666	AraC family transcriptional regulator	K	0.6242	0.0416134	0.0109396	0.00100718	0.620036	0.0413357	0.0117296	0.000453436
3691	PVE_r1g3733	GntR family transcriptional regulator	K	0.478832	0.0425629	0.0234539	0.00179006	0.570507	0.0507117	0.0241449	0.000782978
3718	PVE_r1g3760	transcriptional regulator	K	0.121186	0.0179535	0.0025958	0.000399363	0.333792	0.0494506	0.0022784	0.000154876
3881	PVE_r1g3922	transcriptional regulator	K	0.3121	0.0283727	0.00178206	0.000324561	0.513649	0.0466953	0.00220058	0.000151492
3898	PVE_r1g3939	AraC family transcriptional regulator	K	0.412696	0.0275131	0.0136021	0.0011771	0.770319	0.0513546	0.0146674	0.000533022
3953	PVE_r1g3993	AraC family transcriptional regulator	K	0.341421	0.0231472	0.00130954	0.000273287	0.660589	0.0447857	0.00143146	0.000117103
4041	PVE_r1g4075	LysR family transcriptional regulator	K	0.242373	0.0176271	0.0157534	0.00130875	0.60008	0.0436422	0.0172139	0.000601532
4174	PVE_r1g4200	LuxR family transcriptional regulator	K	0	0	0.00520786	0.000603074	0	0	0.00520786	0.000259811
4225	PVE_r1g4251	RNA polymerase sigma70	K	0.0954569	0.00979045	0.00186819	0.000331974	0.383963	0.0393808	0.00125939	0.000108842
4631	PVE_r1g4652	LysR family transcriptional regulator	K	0.488337	0.0331076	0.0212579	0.00165423	0.423874	0.0287372	0.0212652	0.000707831
4663	PVE_r1g4684	AraC family transcriptional regulator	K	0.436878	0.0472301	0.0242134	0.00183536	0.407262	0.0440283	0.0239783	0.00077881
5093	PVE_r1g5105	Transcription termination/antitermination protein NusA	K	0.504562	0.025875	0.00102318	0.000240924	0.634051	0.0325154	0.000950479	9.33401e-05
5416	PVE_r1g5426	DNA-directed RNA polymerase subunit beta	K	1.30268	0.0199644	0.000155986	8.95309e-05	1.86774	0.0286244	0.00017015	4.44709e-05
5563	PVE_r1g5563	HTH-type transcriptional regulator CdhR	K	0.674885	0.0396991	0.000125685	8.06196e-05	0.994073	0.0584749	0.000226391	5.01769e-05
5775	PVE_r1g5775	Transcription termination factor Rho	K	0.773934	0.0418343	0.00700403	0.000733639	0.958224	0.0517959	0.00633213	0.000293505
6525	PVE_r2g374	AraC family transcriptional regulator	K	0.245964	0.0281102	0.00710852	0.000740604	0.497036	0.0568042	0.008086	0.000346077
6550	PVE_r2g399	RNA polymerase sigma factor RpoH	K	0	0	0.00158788	0.000302526	0	0	0.00158788	0.000124575
7007	PVE_r2g856	LysR family transcriptional regulator	K	0	0	0.00653319	0.000698627	0.256978	0.0395351	0.00634101	0.000293695
1	PVE_r1g87	Chromosomal replication initiator protein DnaA	L	1.31577	0.0465761	0.00104998	0.000243592	0.380724	0.0134769	0.000935287	9.29411e-05
4	PVE_r1g90	DNA gyrase subunit B	L	0.774708	0.0238372	0.00456784	0.000560018	1.71214	0.0526811	0.00483913	0.000248015
377	PVE_r1g454	Primosomal protein N'	L	1.06263	0.0285269	0.0013693	0.000280327	0.691217	0.0185561	0.00133948	0.000112741
468	PVE_r1g545	DNA topoisomerase 4 subunit B	L	0.286371	0.010509	1.6212e-05	2.7191e-05	0.8002	0.0293651	2.57117e-05	1.88216e-05
505	PVE_r1g580	Replicative DNA helicase	L	0.367151	0.0185899	0.000509597	0.000168319	0.390649	0.0197797	0.000610513	7.4983e-05
1093	PVE_r1g1156	CRISPR-associated protein Csn1	L	0.220235	0.0266951	0.0205734	0.00160953	0.179857	0.0218009	0.0203905	0.00068605
1305	PVE_r1g1368	DNA polymerase III subunit alpha	L	1.81674	0.0337999	9.95599e-05	7.43501e-05	0.937215	0.0174366	0.000129812	3.96204e-05
1338	PVE_r1g1401	ATP-dependent DNA helicase DinG	L	0.704981	0.0215261	0.0104447	0.000975442	1.39496	0.0425941	0.0111603	0.000436942
1647	PVE_r1g1708	DNA gyrase subunit A	L	1.58341	0.0442913	0.000163071	9.21758e-05	0.874417	0.0244592	0.00027121	5.42829e-05
2146	PVE_r1g2195	integrase	L	0.773934	0.0483709	0.000732414	0.000200089	0.50038	0.0312737	0.00095006	9.34488e-05
2365	PVE_r1g2409	integrase	L	0.0954569	0.0100481	0.00804287	0.000802404	0.212774	0.0223972	0.00777539	0.00033742
2527	PVE_r1g2571	UvrABC system protein A	L	1.2754	0.0298339	0.00015129	8.80712e-05	1.80055	0.0421181	0.000347981	6.13014e-05
2584	PVE_r1g2628	DNA polymerase III subunit epsilon	L	0.216643	0.0228046	0.0149641	0.00126084	0.397336	0.0418248	0.0148267	0.000537325
2702	PVE_r1g2746	DNA repair ATPase	L	0.121186	0.0269303	0.000145634	8.66265e-05	0.163553	0.036345	0.000248228	5.1711e-05
3959	PVE_r1g4000	DNA polymerase II	L	0.744613	0.0208283	0.0030467	0.000437484	1.74045	0.0486839	0.00332293	0.000194195
4335	PVE_r1g4361	DnaA regulatory inactivator Hda	L	0.124778	0.00907476	0.000825278	0.000213757	0.467463	0.0339973	0.000752583	8.30002e-05
4414	PVE_r1g4440	DNA polymerase III subunit gamma/tau	L	0.756162	0.0236301	0.00147456	0.000291804	1.20685	0.037714	0.00175112	0.000131648
4424	PVE_r1g4450	DNA ligase	L	0.649156	0.0198215	0.000580594	0.000180824	0.647628	0.0197749	0.000603314	7.45975e-05
4540	PVE_r1g4565	DNA polymerase III subunit delta'	L	0.216643	0.0146877	0.00271067	0.000410553	0.480732	0.032592	0.00278882	0.000175906
4753	PVE_r1g4773	Holliday junction ATP-dependent DNA helicase RuvA	L	0.0954569	0.0106063	0.000928913	0.000228592	0.426909	0.0474344	0.000693889	7.9634e-05
5048	PVE_r1g5065	exodeoxyribonuclease V subunit beta	L	1.14108	0.0224844	0.00204237	0.000350301	2.44753	0.0482273	0.00207443	0.000145979
5049	PVE_r1g5066	exodeoxyribonuclease V subunit gamma	L	1.04049	0.02102	0.00523267	0.000604578	2.00476	0.0405002	0.00554617	0.000270303
5267	PVE_r1g5277	Endoribonuclease YbeY	L	0.0954569	0.012317	0.037046	0.00259601	0.457537	0.059037	0.0400023	0.00118395
5378	PVE_r1g5388	Single-stranded DNA-binding protein	L	0.220235	0.0209748	0.00613056	0.000668675	0.580536	0.0552891	0.00563883	0.000273009
5483	PVE_r1g5484	DNA primase	L	0.574289	0.0193038	0.00631594	0.000682528	0.64732	0.0217587	0.00642073	0.000296341
6922	PVE_r2g771	DNA polymerase V subunit UmuC	L	0	0	0.00598626	0.000659616	0	0	0.00598626	0.000283993
7015	PVE_r2g864	integrase	L	0.823845	0.0281656	0.000431875	0.000153821	1.09712	0.0375083	0.000435951	6.63087e-05
7188	PVE_p17	HNH endonuclease	L	0	0	0.12762	0.00775804	0.106387	0.0386861	0.137625	0.00359754
255	PVE_r1g334	dTDP-4-dehydrorhamnose 3,5-epimerase	M	0.315692	0.0350769	0.00511103	0.000597099	0.449797	0.0499774	0.00541692	0.000266407
363	PVE_r1g440	sterol-binding protein	M	0.262189	0.0262189	0.0281693	0.00207115	0.510305	0.0510305	0.0303477	0.000942376
437	PVE_r1g514	ADP-heptose--LPS heptosyltransferase 2	M	0.367151	0.0209801	0.007337	0.000755559	0.673858	0.0385062	0.0078287	0.000338933
440	PVE_r1g517	Lipopolysaccharide core heptose(I) kinase RfaP	M	0.341421	0.0262632	0.000702705	0.000196834	0.713153	0.0548579	0.000510839	6.9733e-05
441	PVE_r1g518	heptose kinase WapP	M	0.3121	0.0328527	0.0081688	0.000810621	0.227097	0.0239049	0.00817337	0.00034876
452	PVE_r1g529	Lipid A export ATP-binding/permease protein MsbA	M	0.286371	0.0113414	0.00840227	0.000828965	1.2081	0.0478457	0.00908948	0.000377335
453	PVE_r1g530	Bifunctional protein HldE	M	0.33783	0.0160871	0.00290185	0.000424885	0.860401	0.0409715	0.00328015	0.000193046
745	PVE_r1g813	Outer-membrane lipoprotein LolB	M	0.0954569	0.0083006	0.00273354	0.000411883	0.387306	0.0336788	0.00268204	0.000171407
775	PVE_r1g843	Putative lipid II flippase MurJ	M	0.412696	0.0203801	0.0036016	0.000482461	1.01174	0.0499624	0.00329446	0.000193331
811	PVE_r1g874	1,6-anhydro-N-acetylmuramyl-L-alanine amidase AmpD	M	0.286371	0.0357963	0.0118754	0.00106717	0.327105	0.0408882	0.012938	0.000486434
896	PVE_r1g959	Lipopolysaccharide export system ATP-binding protein LptB	M	0.287918	0.0295301	0.00432497	0.0005416	0.330448	0.0338921	0.00448996	0.000235641
897	PVE_r1g960	organic solvent tolerance protein OstA	M	0.242373	0.0312739	0.0138921	0.00119512	0.347061	0.044782	0.014335	0.00052374
898	PVE_r1g961	lipopolysaccharide ABC transporter permease LptC	M	0.121186	0.0124294	0.030612	0.00222358	0.240366	0.0246529	0.0317089	0.000980172
907	PVE_r1g970	UDP-N-acetylglucosamine 1-carboxyvinyltransferase	M	0.286371	0.0159095	0.0013381	0.000276708	0.25667	0.0142595	0.00163013	0.000126378
941	PVE_r1g1004	Phosphoheptose isomerase	M	0.500196	0.0476377	0.00021468	0.000106492	0.240366	0.022892	0.00120531	0.000106318
949	PVE_r1g1012	UDP-N-acetylmuramoyl-L-alanyl-D-glutamate--2,6- diaminopimelate ligase	M	0.554473	0.0257894	0.000745963	0.000202439	0.436835	0.0203179	0.00102157	9.71042e-05
950	PVE_r1g1013	UDP-N-acetylmuramoyl-tripeptide--D-alanyl-D- alanine ligase	M	0.716839	0.0349678	0.00140151	0.000283096	0.540933	0.026387	0.00177479	0.000132884
951	PVE_r1g1014	Phospho-N-acetylmuramoyl-pentapeptide- transferase	M	0.579428	0.0413877	7.03595e-07	7.19848e-06	0.336827	0.0240591	2.03701e-06	5.27151e-06
952	PVE_r1g1015	UDP-N-acetylmuramoylalanine--D-glutamate ligase	M	0.245964	0.0124539	0.00330655	0.000459169	0.8002	0.0405165	0.00344375	0.00019904
953	PVE_r1g1016	Putative lipid II flippase FtsW	M	0.598471	0.028842	0.00683719	0.000721892	1.13734	0.0548113	0.00736723	0.000324926
954	PVE_r1g1017	UDP-N-acetylglucosamine--N-acetylmuramyl- (pentapeptide) pyrophosphoryl-undecaprenol N-acetylglucosamine transferase	M	0.45465	0.0336778	0.00350884	0.000475011	0.467463	0.0346269	0.00397353	0.000217742
955	PVE_r1g1018	UDP-N-acetylmuramate--L-alanine ligase	M	0.821801	0.0416102	0.000173019	9.50419e-05	0.667275	0.0337861	0.000301422	5.62262e-05
956	PVE_r1g1019	D-alanine--D-alanine ligase	M	0.411149	0.0256968	0.00018763	9.83172e-05	0.374037	0.0233773	0.000242707	5.14356e-05
1298	PVE_r1g1361	membrane protein	M	0.554473	0.0165514	4.32814e-06	1.39468e-05	1.13829	0.0339787	1.35754e-06	4.15722e-06
1300	PVE_r1g1363	UDP-3-O-acylglucosamine N-acyltransferase	M	0.124778	0.00674476	0.00123664	0.000264688	0.406954	0.0219975	0.00127608	0.000109717
1302	PVE_r1g1365	Acyl-[acyl-carrier-protein]--UDP-N- acetylglucosamine O-acyltransferase	M	0	0	0.0126699	0.0011153	0.240366	0.0213659	0.0133769	0.000498046
1311	PVE_r1g1374	Conserved hypothetical membrane protein	M	0.0954569	0.0347116	0.0520058	0.00347588	0.106387	0.0386861	0.0523226	0.00149304
1430	PVE_r1g1493	membrane protein	M	0.286371	0.0170968	1.03368e-06	8.46044e-06	0.387306	0.0231228	8.0631e-06	1.02172e-05
1479	PVE_r1g1541	4-hydroxy-tetrahydrodipicolinate synthase	M	0.33783	0.0241307	0.00143792	0.000287471	0.433492	0.0309637	0.00165416	0.000127649
1593	PVE_r1g1654	Lipoprotein-releasing system transmembrane protein LolC	M	0.220235	0.0112941	0.0023754	0.000380622	0.827485	0.0424351	0.00259727	0.000168035
1595	PVE_r1g1656	Lipoprotein-releasing system transmembrane protein LolC	M	0.491929	0.0242928	0.000888824	0.000222065	0.499018	0.0246429	0.000690398	7.93325e-05
2265	PVE_r1g2310	UDP-2,3-diacylglucosamine hydrolase	M	0.0954569	0.0077924	0.00378376	0.000497419	0.570507	0.046572	0.00420132	0.000226111
2328	PVE_r1g2373	Outer-membrane lipoprotein carrier protein	M	0.216643	0.0188386	0.00320065	0.000450115	0.587427	0.0510806	0.00272723	0.00017333
2358	PVE_r1g2403	Tetraacyldisaccharide 4'-kinase	M	0.3121	0.0198159	0.00047477	0.000162999	0.704486	0.0447292	0.000409938	6.45981e-05
2360	PVE_r1g2405	3-deoxy-manno-octulosonate cytidylyltransferase	M	0.249556	0.0207963	0.0166802	0.0013617	0.166896	0.013908	0.0168251	0.000590301
2973	PVE_r1g3015	UDP-glucose 6-dehydrogenase	M	0	0	0.00693911	0.000729079	0	0	0.00693911	0.000311807
3337	PVE_r1g3379	polysaccharide deacetylase	M	0.121186	0.00769438	0.00177428	0.000323722	0.833863	0.0529437	0.00174737	0.000131528
3570	PVE_r1g3612	small mechanosensitive ion channel protein MscS	M	0.754118	0.0381832	0.00902387	0.000873652	1.03797	0.0525554	0.00919927	0.000380175
3621	PVE_r1g3663	TonB-denpendent receptor	M	0.957664	0.0252017	0.000129288	8.13996e-05	1.72875	0.0454934	8.23219e-05	3.17767e-05
3739	PVE_r1g3781	lipoprotein	M	0.315692	0.0185701	0.00706623	0.0007377	0.96041	0.0564947	0.00759434	0.000331836
3791	PVE_r1g3832	CDP-diacylglycerol--glycerol-3-phosphate 3-phosphatidyltransferase	M	0.0954569	0.00931287	0.00376857	0.000496379	0.150284	0.0146618	0.00385124	0.000213267
3955	PVE_r1g3996	Mannose-1-phosphate guanylyltransferase	M	0.508153	0.0244893	0.00115852	0.000256139	0.786624	0.0379096	0.0010841	9.99449e-05
4869	PVE_r1g4887	sigma factor regulator FecR	M	0.357646	0.021038	0.0040864	0.000522436	0.897612	0.0528007	0.00443606	0.000233881
4873	PVE_r1g4891	Phosphoribosylformylglycinamidine synthase	M	1.97988	0.0363282	0.000155939	8.96299e-05	1.68758	0.0309647	0.000238147	5.14785e-05
5699	PVE_r1g5699	Prolipoprotein diacylglyceryl transferase	M	0.121186	0.0115416	0.00875162	0.000856616	0.383963	0.0365679	0.00863116	0.000362901
2955	PVE_r1g2997	chemotaxis protein CheY	N	0	0	0.0030133	0.000435593	0.153627	0.0361475	0.00188827	0.000137733
3306	PVE_r1g3348	chemotaxis protein	N	0.262189	0.011157	4.37625e-06	1.39917e-05	0.940558	0.0400237	6.46927e-07	2.58403e-06
3874	PVE_r1g3915	membrane protein	N	0.0954569	0.0112302	0.00770433	0.000782751	0.330448	0.0388763	0.00809191	0.000346169
4282	PVE_r1g4308	ATPase AAA	N	0	0	0.00633569	0.00068376	0	0	0.00633569	0.000293522
640	PVE_r1g710	HPr	O	0	0	0.00433206	0.000541991	0.313836	0.0418448	0.0044968	0.000235731
1065	PVE_r1g1128	glutaredoxin	O	0.121186	0.0167154	0.00037061	0.000141879	0.270247	0.0372755	7.73532e-05	3.10322e-05
1846	PVE_r1g1904	Extracellular metalloprotease	O	0.7783	0.0464656	0.000129233	8.14904e-05	0.920295	0.054943	9.6943e-05	3.41884e-05
1989	PVE_r1g2038	DSBA oxidoreductase	O	0.190914	0.0195809	0.0182924	0.00146582	0.253635	0.0260138	0.0187226	0.000640608
2139	PVE_r1g2188	Tat pathway signal protein	O	0.216643	0.0298818	0.00329329	0.000457795	0.223754	0.0308626	0.00320489	0.000190323
2185	PVE_r1g2234	peptidase S14	O	0.96717	0.0325099	0.00012826	8.16313e-05	1.75771	0.0590825	0.000203756	4.83069e-05
2434	PVE_r1g2478	Alkaline phosphatase L	O	0.220235	0.0124076	0.00390662	0.00050786	0.983093	0.0553855	0.00421675	0.000226875
2506	PVE_r1g2550	peptidylprolyl isomerase	O	0.386967	0.0241854	0.000342267	0.00013599	0.423566	0.0264729	0.000413838	6.45483e-05
3089	PVE_r1g3131	heat-shock protein	O	0.262189	0.0317805	0.0122324	0.0010866	0.243709	0.0295405	0.0122283	0.000466435
3568	PVE_r1g3610	thioredoxin reductase	O	0.631384	0.0407344	0.0135582	0.00117505	0.426909	0.0275425	0.0136418	0.000504433
3603	PVE_r1g3646	phosphomannomutase	O	0	0	0.0683448	0.00441089	0.0734702	0.0154674	0.0707119	0.00195758
3982	PVE_r1g4018	peptidase	O	0.842392	0.0415996	0.00697387	0.000731604	0.983093	0.0485478	0.00748728	0.000328722
4825	PVE_r1g4845	60 kDa chaperonin	O	0.587386	0.0244744	0.0012759	0.000269984	1.02395	0.0426648	0.00145024	0.000117904
4905	PVE_r1g4923	Iron-binding protein IscA	O	0	0	0.022006	0.00170016	0.150284	0.0375709	0.0238025	0.000774194
5468	PVE_r1g5469	Chaperone SurA	O	0.249556	0.0106194	0.000932141	0.000228699	1.21145	0.051551	0.000924673	9.23358e-05
890	PVE_r1g953	zinc(II)-iron(II) family metal cation transporter permease	P	0.383375	0.0259915	0.00150659	0.000294862	0.327105	0.0221766	0.00138713	0.000115378
1435	PVE_r1g1498	Arsenical pump membrane protein	P	0.774708	0.0360329	0.0149536	0.00126048	1.19419	0.0555439	0.0159009	0.00056664
1999	PVE_r1g2048	phosphate ABC transporter permease	P	0.790932	0.0410874	0.0035533	0.000478182	0.649917	0.0337619	0.00347576	0.00020026
2330	PVE_r1g2375	Putative fluoride ion transporter CrcB	P	0.124778	0.0262691	0.081867	0.00518145	0.180165	0.0379294	0.0837479	0.00227966
2337	PVE_r1g2382	sulfur relay protein TusC	P	0.190914	0.0363645	0.000658031	0.000190717	0.243709	0.0464208	0.000966672	9.42253e-05
2338	PVE_r1g2383	Sulfurtransferase TusD homolog	P	0	0	0.0189862	0.00151048	0.153627	0.0307253	0.0195094	0.000662104
2684	PVE_r1g2728	ABC transporter permease	P	0.3121	0.0204656	0.00105149	0.000243526	0.907334	0.0594973	0.00107015	9.93572e-05
2688	PVE_r1g2732	porin	P	0.166732	0.00784621	0.00114379	0.000254532	0.701142	0.0329949	0.00105372	9.85789e-05
2880	PVE_r1g2923	cobalt transporter	P	0	0	0.000520962	0.00017015	0.570507	0.0414914	0.000495155	6.88713e-05
2944	PVE_r1g2986	nitrite/sulfite reductase	P	0.875304	0.0421833	0.0169266	0.00137797	1.0273	0.0495083	0.0173395	0.000605002
3296	PVE_r1g3338	chloride channel protein	P	0	0	0.00378818	0.000497681	0.953827	0.0515582	0.00411793	0.000223324
3300	PVE_r1g3342	Trk system potassium uptake protein TrkI	P	1.13595	0.0483381	0.000557443	0.000176297	0.407262	0.0173303	0.000597707	7.4405e-05
3637	PVE_r1g3679	Aliphatic sulfonates import ATP-binding protein SsuB	P	0.124778	0.0127977	0.000421497	0.00015292	0.53759	0.0551374	0.000194663	4.72485e-05
3638	PVE_r1g3680	sulfonate ABC transporter permease	P	0.594569	0.0365889	0.00210867	0.000356887	0.860094	0.0529288	0.00312715	0.000187832
3839	PVE_r1g3880	UPF0053 inner membrane protein YoaE	P	0.3121	0.0260084	0.00680837	0.000719406	0.313836	0.026153	0.00702644	0.000314501
4047	PVE_r1g4079	Conserved hypothetical membrane protein	P	0.220235	0.0463652	3.78001e-05	4.38225e-05	0.14694	0.0309348	2.28101e-05	1.74628e-05
5112	PVE_r1g5122	Ferric uptake regulation protein	P	0.124778	0.0178254	0.0431902	0.00295621	0.407262	0.0581802	0.0477424	0.00137818
5311	PVE_r1g5321	Inorganic pyrophosphatase 1	P	0.29151	0.0402083	0.0160261	0.00132308	0.37738	0.0520525	0.0160519	0.000571136
6074	PVE_r1g6074	Fe(3+)-transport system permease protein SfuB	P	0	0	0.00766366	0.000779586	0	0	0.00766366	0.000333833
6667	PVE_r2g516	Phosphonates import ATP-binding protein PhnC 3	P	0.462608	0.0349138	0.00336698	0.000463784	0.73082	0.0551562	0.00286787	0.000178079
1537	PVE_r1g1598	p-hydroxybenzoate hydroxylase	Q	0.754118	0.0391749	0.0055878	0.000630828	0.583468	0.03031	0.00524126	0.000260699
1737	PVE_r1g1798	Extradiol ring-cleavage dioxygenase	Q	0.428921	0.0439919	0.0022445	0.00036993	0.317179	0.0325312	0.00315165	0.000188625
2577	PVE_r1g2621	Inner membrane ABC transporter permease protein YejB	Q	0	0	0.00686707	0.000724486	0.330141	0.0231678	0.00722488	0.000321037
2907	PVE_r1g2949	2-nitropropane dioxygenase	Q	0.783439	0.0474811	0.00758245	0.000773633	0.901263	0.054622	0.00755193	0.000330219
2932	PVE_r1g2974	4-hydroxyphenylpyruvate dioxygenase	Q	0.532335	0.029169	0.00149445	0.000293469	0.513341	0.0281283	0.00158125	0.00012432
3246	PVE_r1g3288	Phenol hydroxylase P5 protein	Q	0	0	0.00208156	0.000354351	0.546565	0.0412502	0.00205042	0.000144844
3249	PVE_r1g3291	monooxygenase	Q	0.166732	0.039231	0.00548263	0.0006236	0.150284	0.0353608	0.00672438	0.000304993
3250	PVE_r1g3292	Phenol hydroxylase P1 protein	Q	0.579428	0.0473003	0.0177975	0.0014346	0.253635	0.0207049	0.0168907	0.000591926
3312	PVE_r1g3354	2-nitropropane dioxygenase	Q	0.407557	0.03327	5.72739e-05	5.62081e-05	0.710118	0.0579688	0.00017169	4.45565e-05
3313	PVE_r1g3355	3-phenylpropionate-dihydrodiol/cinnamic acid-dihydrodiol dehydrogenase	Q	0.190914	0.0159095	0.00660027	0.000703777	0.346753	0.0288961	0.00723008	0.000320958
3572	PVE_r1g3614	Putative quercetin 2,3-dioxygenase PA2418	Q	0.386967	0.0309573	0.0184538	0.00147674	0.579174	0.0463339	0.0181468	0.000625449
3696	PVE_r1g3738	Hydroxycinnamoyl-CoA hydratase-lyase	Q	0.121186	0.00969492	0.00176038	0.000322478	0.748075	0.059846	0.000937768	9.29363e-05
3960	PVE_r1g4001	vanillate O-demethylase oxidoreductase VanB	Q	0.190914	0.0293714	6.48026e-06	1.71095e-05	0.0734702	0.0113031	9.55501e-05	3.41561e-05
4015	PVE_r1g4051	3-oxoacyl-ACP reductase	Q	0.216643	0.0184377	0.00136394	0.000279929	0.657246	0.0559358	0.00132912	0.000112229
4019	PVE_r1g4055	IacB protein	Q	0	0	0.00668741	0.000709556	0.150284	0.0261363	0.00686944	0.000309813
4116	PVE_r1g4144	thioesterase	Q	0.190914	0.0272734	0.0104694	0.000976412	0.106387	0.0151981	0.0107669	0.000426265
4412	PVE_r1g4438	NADPH-dependent curcumin reductase	Q	0.75257	0.0376285	0.00131772	0.000274295	0.994381	0.049719	0.00156556	0.000123456
5716	PVE_r1g5716	2OG-Fe(II) oxygenase	Q	0.478832	0.0407517	0.0103419	0.000968941	0.330448	0.0281233	0.0100367	0.000403973
98	PVE_r1g184	Uncharacterized protein PA5481	R	0.190914	0.0200962	0.000340768	0.000135922	0.510613	0.0537488	0.00013741	4.05908e-05
862	PVE_r1g924	Conserved hypothetical protein	R	0	0	0.00217751	0.000362246	0.260014	0.0547397	0.00135969	0.000113869
984	PVE_r1g1047	short-chain dehydrogenase	R	0.436878	0.034265	0.00612137	0.00066803	0.34341	0.0269341	0.0060806	0.000286251
1039	PVE_r1g1102	PsiE family protein	R	0	0	0.00460717	0.000562482	0.360022	0.0514317	0.00467068	0.00024181
1045	PVE_r1g1108	hypothetical membrane protein	R	0.29151	0.048585	0.000199906	0.000102134	0.180165	0.0300275	0.000165253	4.36882e-05
1539	PVE_r1g1600	Cache domain containing protein	R	0.341421	0.0290571	0.001808	0.000326958	0.696849	0.0593063	0.00192058	0.000139205
1626	PVE_r1g1687	Putative reductase PFLU_1621	R	0.433287	0.0225084	0.000130189	8.15903e-05	0.26994	0.0140228	0.000243172	5.14154e-05
2293	PVE_r1g2338	MFS transporter	R	0.345013	0.0202949	0.0017351	0.000319421	0.647628	0.0380957	0.00182712	0.000135313
2324	PVE_r1g2369	Conserved hypothetical protein	R	0	0	0.18169	0.0108027	0	0	0.18169	0.00468211
2340	PVE_r1g2385	Protein SprT	R	0	0	0.0318742	0.00229611	0.150284	0.0231205	0.0336699	0.00102885
2375	PVE_r1g2419	transferase	R	0.220235	0.0124076	0.00187167	0.000331873	0.583776	0.0328888	0.00198842	0.000141883
2415	PVE_r1g2459	Arylesterase	R	0.262189	0.0201684	0.0110064	0.00101106	0.530261	0.0407893	0.0114821	0.000446685
2465	PVE_r1g2509	Sorbitol dehydrogenase	R	0.190914	0.024634	0.00134671	0.000277927	0.327105	0.0422071	0.00143047	0.000117179
2540	PVE_r1g2584	short-chain dehydrogenase	R	0.190914	0.0173558	0.0149629	0.001261	0.559527	0.0508661	0.0162416	0.000576212
2609	PVE_r1g2653	Uncharacterized protein Rv2850c	R	0.407557	0.0281074	3.41286e-05	4.14445e-05	0.25667	0.0177014	0.000162419	4.35022e-05
2645	PVE_r1g2689	XoxI	R	0.383375	0.0494678	0.0138775	0.00119462	0.346753	0.0447423	0.0141322	0.000518497
2730	PVE_r1g2774	von Willebrand factor A	R	0	0	0.00181957	0.000328035	0.54353	0.0345098	0.00149148	0.000119983
2733	PVE_r1g2777	ATPase AAA	R	0.453103	0.0312485	0.0288424	0.00211608	0.68358	0.0471434	0.0302789	0.000940556
2742	PVE_r1g2786	short-chain dehydrogenase	R	0.363559	0.0269303	0.010015	0.00094567	0.509998	0.0377776	0.0109838	0.000432338
2768	PVE_r1g2812	Putative uncharacterized protein YghX	R	0.0954569	0.00909113	0.00154819	0.000298718	0.313836	0.0298892	0.00157915	0.000124208
2784	PVE_r1g2828	DUF1176 domain-containing protein	R	0.121186	0.00745763	0.00550853	0.000625503	0.550551	0.0338801	0.00546689	0.000268075
2821	PVE_r1g2865	acyl-CoA dehydrogenase	R	0.3121	0.0192062	0.0103425	0.000968772	0.387306	0.0238342	0.0104936	0.000417875
2828	PVE_r1g2872	2-hydroxyacid dehydrogenase	R	0.386967	0.0245693	0.00375145	0.00049556	0.469752	0.0298255	0.00370209	0.00020808
2864	PVE_r1g2907	MFS transporter	R	0.216643	0.0100764	0.00445039	0.000550567	0.643977	0.0299524	0.00465777	0.000241413
2924	PVE_r1g2966	Probable aldo-keto reductase 2	R	0.409105	0.0263939	0.0115977	0.00105006	0.767284	0.0495022	0.012453	0.000472552
2935	PVE_r1g2977	NADP-dependent oxidoreductase	R	0.828984	0.0487638	0.00814861	0.000809795	0.420223	0.024719	0.00818272	0.000348997
3030	PVE_r1g3072	lipoprotein	R	0.0954569	0.00694232	0.00157177	0.000301278	0.46412	0.0337542	0.00151074	0.000121003
3045	PVE_r1g3086	MFS transporter	R	0.166732	0.00939335	0.0188182	0.00149944	0.736348	0.0414844	0.0203525	0.000685147
3065	PVE_r1g3107	short-chain dehydrogenase	R	0	0	0.00186724	0.00033195	0.390649	0.0284109	0.00187087	0.000137116
3069	PVE_r1g3111	multidrug MFS transporter	R	1.01272	0.0413353	0.00140388	0.000283296	0.730716	0.0298251	0.00131716	0.000111784
3168	PVE_r1g3210	FAD-dependent oxidoreductase	R	0.482424	0.0253907	0.00607002	0.000664197	1.10046	0.0579189	0.00674813	0.000305768
3227	PVE_r1g3269	Putative uncharacterized protein YghO	R	0.383375	0.0228881	0.00058154	0.000180432	0.237023	0.0141506	0.000561391	7.22839e-05
3239	PVE_r1g3281	short-chain dehydrogenase	R	0.121186	0.010538	0.00510017	0.000596341	0.240366	0.0209014	0.00535098	0.000264154
3255	PVE_r1g3297	RND transporter	R	1.00008	0.0264922	0.000428753	0.000153645	2.04791	0.0542492	0.000469048	6.78599e-05
3364	PVE_r1g3406	FMN-dependent NADH-azoreductase	R	0	0	0.000125085	8.07407e-05	0.333792	0.0445055	3.17269e-06	6.70052e-06
3518	PVE_r1g3559	phosphohydrolase	R	0.674885	0.0449924	0.00278398	0.000415961	0.574157	0.0382772	0.00262432	0.00016907
3559	PVE_r1g3601	GCN5 family acetyltransferase	R	0	0	0.00502327	0.000591065	0.400575	0.0485546	0.00465944	0.000241432
3930	PVE_r1g3971	hydrolase	R	0.0954569	0.00615851	0.000341845	0.000135954	0.273283	0.0176311	0.000355261	6.1755e-05
3951	PVE_r1g3992	Uncharacterized protein C4H3.03c	R	0.965622	0.0335868	0.0007441	0.000202067	0.631015	0.0219484	0.000919481	9.21177e-05
4119	PVE_r1g4147	membrane protein	R	0.341421	0.0303486	0.000565855	0.000178131	0.60008	0.0533405	0.000521462	7.05022e-05
4168	PVE_r1g4194	hypothetical membrane protein	R	0	0	0.0342002	0.00242945	0	0	0.0342002	0.0010409
4423	PVE_r1g4449	Uncharacterized protein Mb2598c	R	0.849575	0.0485471	0.00660499	0.00070373	1.0203	0.058303	0.00660606	0.000301862
4550	PVE_r1g4575	metal-binding protein	R	0.190914	0.0166012	0.000648573	0.000188913	0.223754	0.0194568	0.00078221	8.46419e-05
4635	PVE_r1g4656	amidase	R	0.678477	0.029499	0.0150566	0.00126733	1.36811	0.059483	0.0163488	0.000578898
4661	PVE_r1g4682	ketosteroid isomerase	R	0.121186	0.0167154	0.0119276	0.00106951	0.243709	0.033615	0.0123221	0.000468842
4847	PVE_r1g4865	Conserved hypothetical membrane protein	R	0	0	0.0304663	0.00221536	0.0734702	0.0293881	0.0320233	0.000987731
4892	PVE_r1g4910	GTPase Der	R	0.216643	0.010195	0.00693435	0.000728766	0.494001	0.0232471	0.00707979	0.000316349
4929	PVE_r1g4946	KAP P-loop protein	R	0.878896	0.0177555	0.000132967	8.24479e-05	1.45516	0.0293971	0.000111936	3.69908e-05
6370	PVE_r2g219	hypothetical membrane protein	R	0.121186	0.0285145	0.0270125	0.00200047	0.166896	0.0392696	0.0281443	0.000885023
6847	PVE_r2g696	Diverged AAA-family ATPase containing protein	R	0.383375	0.0204467	0.0022191	0.000366779	0.497344	0.026525	0.00212031	0.00014813
7388	PVE_p217	Conserved hypothetical membrane protein	R	0.0954569	0.0141418	0.00897513	0.000870582	0.330141	0.0489097	0.009738	0.000395413
7389	PVE_p218	Conserved hypothetical membrane protein	R	0.121186	0.0372881	0.117092	0.00716384	0.163553	0.0503239	0.120558	0.00318493
295	PVE_r1g373	hypothetical protein	S	0	0	0.102368	0.0063407	0.0768133	0.0279321	0.108399	0.00288945
502	PVE_r1g577	hypothetical protein	S	0	0	0.00520786	0.000603587	0.0900824	0.0300275	0.00447251	0.000235263
537	PVE_r1g612	hypothetical protein	S	0.286371	0.0409101	0.000964496	0.000233418	0.180165	0.0257378	0.00155533	0.000122913
695	PVE_r1g765	hypothetical protein	S	0.716839	0.042167	0.00624422	0.000677641	0.727784	0.0428108	0.00657952	0.000301174
1043	PVE_r1g1106	hypothetical protein	S	0	0	0.00305942	0.000438235	0.333484	0.0256526	0.0031466	0.000188384
1044	PVE_r1g1107	hypothetical protein	S	0	0	0.0411988	0.00283938	0.36033	0.048044	0.0446481	0.00130092
1046	PVE_r1g1109	hypothetical protein	S	0.121186	0.0118231	0.00633927	0.000683966	0.243709	0.0237765	0.00645696	0.000297192
1047	PVE_r1g1110	hypothetical protein	S	0	0	0.000140331	8.4829e-05	0.253635	0.0202908	3.94232e-05	2.24955e-05
1048	PVE_r1g1111	hypothetical protein	S	0	0	0.0153924	0.00128739	0.0900824	0.024022	0.0157043	0.000561487
1052	PVE_r1g1115	hypothetical protein	S	0.245964	0.028937	0.000695187	0.000196071	0.330448	0.0388763	0.000695379	7.96557e-05
1109	PVE_r1g1172	hypothetical protein	S	0.0954569	0.0181823	0.00864348	0.00084806	0.0734702	0.0139943	0.00872475	0.000365414
1131	PVE_r1g1194	hypothetical protein	S	0	0	0.00598626	0.00066015	0	0	0.00598626	0.00028414
1237	PVE_r1g1300	hypothetical protein	S	0	0	0.0478375	0.00323053	0.26994	0.0385628	0.0525136	0.00149756
1250	PVE_r1g1313	hypothetical protein	S	0.166732	0.0148206	0.0018219	0.000328167	0.166896	0.0148352	0.00201936	0.000143367
1271	PVE_r1g1334	hypothetical protein	S	0.0954569	0.0224604	0.131225	0.00796655	0.14694	0.0345742	0.134344	0.00351626
1336	PVE_r1g1399	hypothetical protein	S	0.33783	0.022522	0.00339578	0.000465714	0.363365	0.0242243	0.00360875	0.000205093
1426	PVE_r1g1489	hypothetical protein	S	0.121186	0.0285145	0.0632545	0.00412136	0.227097	0.0534346	0.0670137	0.0018656
1428	PVE_r1g1491	hypothetical protein	S	0.124778	0.0161004	0.0204079	0.00159995	0.363365	0.0468858	0.0220994	0.000730046
1489	PVE_r1g1550	hypothetical protein	S	0	0	0.0373861	0.00261536	0.0900824	0.0400366	0.0399992	0.00118443
1504	PVE_r1g1565	hypothetical protein	S	0.407557	0.0301894	5.99114e-06	1.67932e-05	0.690163	0.0511232	5.5992e-05	2.67218e-05
1512	PVE_r1g1573	Conserved hypothetical protein	S	0	0	0.0146311	0.00124276	0.106387	0.0202642	0.0149355	0.000539776
1517	PVE_r1g1578	hypothetical protein	S	0.0954569	0.031819	0.0738974	0.00472971	0.0900824	0.0300275	0.0736445	0.00202686
1550	PVE_r1g1611	hypothetical protein	S	0.124778	0.0161004	0.00472685	0.000571974	0.150284	0.0193914	0.0049672	0.000251909
1615	PVE_r1g1676	hypothetical protein	S	0.844435	0.041192	2.00702e-05	3.18354e-05	0.50727	0.0247449	3.34227e-05	2.06075e-05
1632	PVE_r1g1693	hypothetical protein	S	0.412696	0.0375179	0.00113646	0.000253313	0.633305	0.0575731	0.0010306	9.77097e-05
1682	PVE_r1g1743	hypothetical membrane protein	S	0	0	0.21517	0.0126663	0	0	0.21517	0.00549173
1722	PVE_r1g1783	hypothetical protein	S	0.121186	0.00794665	0.00395816	0.000512444	0.53759	0.0352518	0.00399366	0.000218259
1729	PVE_r1g1790	Conserved hypothetical protein	S	0	0	0.0353528	0.00249703	0.0768133	0.0219467	0.0369444	0.00110826
1776	PVE_r1g1837	hypothetical protein	S	0.124778	0.0106194	0.00423851	0.000534865	0.50038	0.0425855	0.00461037	0.000239701
1807	PVE_r1g1868	Conserved hypothetical protein	S	0.0954569	0.0272734	0.000589665	0.000181987	0.0900824	0.0257378	0.00063503	7.63109e-05
1893	PVE_r1g1943	hypothetical membrane protein	S	0	0	0.117039	0.00716271	0.0900824	0.0400366	0.126718	0.00333281
1916	PVE_r1g1966	hypothetical protein	S	0	0	0.0312886	0.00226149	0.153627	0.0361475	0.0330971	0.00101421
1928	PVE_r1g1977	Conserved hypothetical protein	S	0.166732	0.0303149	0.0131903	0.00114998	0.166896	0.0303447	0.0139639	0.000513964
1935	PVE_r1g1984	hypothetical protein	S	0.412696	0.0402631	0.0134503	0.00116866	0.484075	0.0472268	0.0134273	0.000498809
1944	PVE_r1g1993	hypothetical protein	S	0	0	0.0462051	0.00313426	0.163553	0.0545175	0.0521812	0.00148923
1992	PVE_r1g2041	hypothetical protein	S	0.121186	0.0372881	0.0138739	0.00119457	0.0900824	0.0277177	0.0142023	0.000520237
2002	PVE_r1g2051	hypothetical protein	S	0.220235	0.0489411	0.00581126	0.000646954	0.106387	0.0236415	0.00569252	0.000274523
2025	PVE_r1g2074	hypothetical protein	S	0.627792	0.0295432	0.00351079	0.00047496	1.14801	0.0540239	0.00381018	0.00021208
2029	PVE_r1g2078	hypothetical protein	S	0.504562	0.0347974	6.86071e-08	2.15975e-06	0.856751	0.0590862	5.88382e-08	1.35135e-06
2054	PVE_r1g2103	hypothetical protein	S	0	0	0.0149922	0.00126295	0.273283	0.0376942	0.0164231	0.000580746
2055	PVE_r1g2104	hypothetical protein	S	0.166732	0.0333464	0.0632435	0.00412195	0.163553	0.0327105	0.0636331	0.00178039
2150	PVE_r1g2199	Conserved hypothetical protein	S	0.166732	0.0277887	0.00272236	0.000410955	0.223754	0.0372923	0.00305623	0.000185268
2164	PVE_r1g2213	hypothetical protein	S	0.29151	0.038868	0.0332002	0.00237657	0.363057	0.0484076	0.0340344	0.0010374
2181	PVE_r1g2230	hypothetical protein	S	0.315692	0.0307992	0.0299892	0.00218766	0.423566	0.0413235	0.0311861	0.00096531
2183	PVE_r1g2232	hypothetical protein	S	0	0	0.0609307	0.00398965	0.179857	0.0553406	0.0689214	0.00191292
2186	PVE_r1g2235	hypothetical protein	S	0.0954569	0.0212126	0.0140904	0.00120762	0.166896	0.0370879	0.0147324	0.00053454
2195	PVE_r1g2244	hypothetical protein	S	0.407557	0.0452841	0.000415259	0.000151597	0.240366	0.0267073	0.0010168	9.70518e-05
2348	PVE_r1g2393	hypothetical protein	S	0	0	0.0374116	0.00261536	0.346753	0.0495361	0.0425008	0.00124845
2359	PVE_r1g2404	hypothetical protein	S	0	0	0.0140733	0.00120716	0.1832	0.0563693	0.0150291	0.000542094
2368	PVE_r1g2412	hypothetical protein	S	0.124778	0.0103982	0.00217058	0.000361828	0.526918	0.0439098	0.00221157	0.000151963
2371	PVE_r1g2415	hypothetical protein	S	0.121186	0.0151483	0.0124409	0.00109798	0.333792	0.0417239	0.0129453	0.00048641
2380	PVE_r1g2424	hypothetical protein	S	0	0	0.0318742	0.0022957	0	0	0.0318742	0.000984288
2383	PVE_r1g2427	Conserved hypothetical protein	S	0	0	0.0016232	0.000306967	0.153627	0.0292622	0.000881819	8.95655e-05
2443	PVE_r1g2487	hypothetical protein	S	0.286371	0.0458193	0.000139215	8.45284e-05	0.273283	0.0437252	0.000809674	8.59931e-05
2456	PVE_r1g2500	Conserved hypothetical protein	S	0.0954569	0.0190914	0.0121253	0.00108037	0.237023	0.0474046	0.0125465	0.000474824
2457	PVE_r1g2501	hypothetical membrane protein	S	0.0954569	0.031819	0.0249845	0.00187954	0.106387	0.0354623	0.0249831	0.000805324
2460	PVE_r1g2504	hypothetical membrane protein	S	0	0	0.0104771	0.000976907	0.0900824	0.0327572	0.0100747	0.000405055
2462	PVE_r1g2506	hypothetical protein	S	0.245964	0.0182196	0.0078907	0.000793023	0.589408	0.0436598	0.00774387	0.000336848
2481	PVE_r1g2525	hypothetical protein	S	0	0	0.0263564	0.00196325	0.166896	0.018544	0.0275543	0.000869445
2512	PVE_r1g2556	hypothetical membrane protein	S	0	0	0.0111418	0.00101983	0.346753	0.0346753	0.0122788	0.000467678
2522	PVE_r1g2566	Uncharacterized protein YagA	S	0.436878	0.0260823	0.00632211	0.000682654	0.758	0.0452538	0.00579566	0.000278111
2557	PVE_r1g2601	hypothetical protein	S	0.812296	0.0290106	0.0011885	0.000259404	1.26766	0.0452737	0.00146792	0.000118869
2612	PVE_r1g2656	hypothetical protein	S	0	0	0.00948003	0.000907086	0.273283	0.0232581	0.0100327	0.0004039
2614	PVE_r1g2658	hypothetical protein	S	0	0	0.102728	0.00635916	0.150284	0.0500945	0.114111	0.00302855
2619	PVE_r1g2663	hypothetical protein	S	0.341421	0.0273137	0.0101421	0.000954809	0.347061	0.0277648	0.00969081	0.000393932
2662	PVE_r1g2706	Conserved hypothetical protein	S	0	0	0.022006	0.00170112	0	0	0.022006	0.000728008
2669	PVE_r1g2714	hypothetical protein	S	0	0	0.0123076	0.00109115	0.0768133	0.0109733	0.0125241	0.000474269
2731	PVE_r1g2775	hypothetical protein	S	0.216643	0.0234209	0.00691976	0.000728167	0.486056	0.0525466	0.00658659	0.000301422
2732	PVE_r1g2776	hypothetical protein	S	0.0954569	0.0077924	0.00509803	0.000596432	0.486056	0.0396781	0.00495647	0.000251712
2772	PVE_r1g2816	Conserved hypothetical protein	S	0.121186	0.0269303	0.0447662	0.00305132	0.150284	0.0333963	0.0458199	0.00132978
2781	PVE_r1g2825	Conserved hypothetical protein	S	0	0	0.0342002	0.00242988	0.14694	0.0367351	0.0363381	0.00109275
2783	PVE_r1g2827	hypothetical protein	S	0	0	0.0576689	0.00380284	0.0768133	0.0512089	0.0636226	0.00178064
2786	PVE_r1g2830	hypothetical protein	S	0.121186	0.0269303	0.0393846	0.00273044	0.0768133	0.0170696	0.0387784	0.00115293
2812	PVE_r1g2856	hypothetical membrane protein	S	0	0	0.0350815	0.00248044	0	0	0.0350815	0.00106244
2840	PVE_r1g2884	hypothetical membrane protein	S	0.0954569	0.0347116	0.0229565	0.00175733	0.0734702	0.0267164	0.0229759	0.000752371
2849	PVE_r1g2892	hypothetical protein	S	0.970761	0.0260607	0.00243284	0.000384704	1.71821	0.0461263	0.00250027	0.000164363
2854	PVE_r1g2897	hypothetical protein	S	0	0	0.0457392	0.00310781	0.253327	0.0361896	0.0496987	0.00142747
2855	PVE_r1g2898	hypothetical protein	S	0	0	0.00289581	0.00042537	0.0734702	0.0326534	0.00193755	0.000139993
2876	PVE_r1g2919	hypothetical protein	S	0.0954569	0.0347116	0.161533	0.00968156	0.0900824	0.0327572	0.160947	0.00417392
2878	PVE_r1g2921	hypothetical protein	S	0.190914	0.0381828	0.0114711	0.00104251	0.0734702	0.014694	0.012171	0.000465699
2900	PVE_r1g2942	hypothetical protein	S	0	0	0.0353528	0.0024966	0	0	0.0353528	0.00106925
2910	PVE_r1g2952	hypothetical protein	S	0	0	0.00289581	0.000425218	0.0734702	0.0326534	0.00193755	0.000139938
2915	PVE_r1g2957	Conserved hypothetical protein	S	0.0954569	0.0272734	0.107701	0.00663491	0	0	0.101838	0.00272485
2916	PVE_r1g2958	hypothetical protein	S	0.121186	0.0323164	0.0457866	0.00310948	0.163553	0.043614	0.0474814	0.00137194
2942	PVE_r1g2984	Conserved hypothetical protein	S	0	0	0.0604815	0.00396785	0.0734702	0.0209915	0.063297	0.00177261
2946	PVE_r1g2988	hypothetical protein	S	0.3121	0.049936	0.00482457	0.000577312	0.0734702	0.0117552	0.00524285	0.000260707
2996	PVE_r1g3038	hypothetical protein	S	0	0	0.00601003	0.000660458	0.0768133	0.0099114	0.0060368	0.000285212
3018	PVE_r1g3060	hypothetical protein	S	0.216643	0.0376771	0.0271115	0.00200708	0.0768133	0.0133588	0.0257087	0.000822654
3019	PVE_r1g3061	hypothetical protein	S	0.412696	0.0232505	0.025559	0.00191361	0.863745	0.0486617	0.0273165	0.000863276
3042	PVE_r1g3084	hypothetical protein	S	0.383375	0.0425973	0.00957047	0.000913604	0.180165	0.0200183	0.00873898	0.00036576
3043	PVE_r1g3085	hypothetical protein	S	0.723249	0.0301354	0.00511549	0.000597449	0.786931	0.0327888	0.00552196	0.000269624
3050	PVE_r1g3092	hypothetical protein	S	0.553699	0.0233136	0.00494194	0.000585705	1.02061	0.0429731	0.0053722	0.000264846
3054	PVE_r1g3096	hypothetical protein	S	1.81829	0.0281906	9.77991e-05	7.42547e-05	3.51384	0.0544782	8.87092e-05	3.30614e-05
3067	PVE_r1g3109	hypothetical protein	S	0.121186	0.0124294	0.00128306	0.000270939	0.330448	0.0338921	0.00127595	0.000109757
3076	PVE_r1g3118	Conserved hypothetical protein	S	0.121186	0.0403955	0.123028	0.00749562	0.106387	0.0354623	0.12185	0.00321627
3080	PVE_r1g3122	hypothetical protein	S	0.574289	0.0389349	0.0013482	0.000277953	0.847132	0.0574327	0.00166762	0.000128311
3106	PVE_r1g3148	hypothetical protein	S	0	0	0.0126699	0.00111506	0.727681	0.0323414	0.0133921	0.000498207
3107	PVE_r1g3149	Conserved hypothetical membrane protein	S	0	0	0.0272619	0.00201529	0.0768133	0.0219467	0.0283673	0.000890968
3108	PVE_r1g3150	hypothetical protein	S	0.75257	0.0470356	2.21118e-05	3.38916e-05	0.891337	0.0557085	3.12133e-05	1.97082e-05
3141	PVE_r1g3183	hypothetical protein	S	0.565248	0.0461427	0.000903075	0.000224665	0.392939	0.0320766	0.00128861	0.000110329
3186	PVE_r1g3228	hypothetical protein	S	0.190914	0.0173558	0.00596439	0.000658981	0.390649	0.0355136	0.00649661	0.000298494
3203	PVE_r1g3245	hypothetical protein	S	0.0954569	0.00887971	0.00436875	0.000543755	0.330448	0.0307394	0.00449363	0.000235631
3213	PVE_r1g3255	hypothetical protein	S	0	0	0.0631801	0.00411914	0.106387	0.0425548	0.0688279	0.00191119
3216	PVE_r1g3258	hypothetical protein	S	0	0	0.0182199	0.00146259	0.0900824	0.0400366	0.0184457	0.000633138
3224	PVE_r1g3266	hypothetical protein	S	0.124778	0.0383932	0.0234956	0.00179257	0.163553	0.0503239	0.0249806	0.000805387
3230	PVE_r1g3272	hypothetical protein	S	0.865799	0.0427555	0.00568133	0.000636645	0.890283	0.0439646	0.0054898	0.000268696
3299	PVE_r1g3341	hypothetical protein	S	0.121186	0.0255129	0.0114346	0.00103989	0.106387	0.0223972	0.0115216	0.00044794
3304	PVE_r1g3346	hypothetical protein	S	0.124778	0.0155973	0.00122905	0.000264865	0.240366	0.0300457	0.00146697	0.000118844
3347	PVE_r1g3390	hypothetical protein	S	0.0954569	0.0173558	0.00786403	0.000792679	0.0900824	0.0163786	0.00788728	0.000340426
3362	PVE_r1g3404	hypothetical protein	S	0.262189	0.0403367	0.00644386	0.000692512	0.196469	0.030226	0.00666915	0.000303688
3408	PVE_r1g3450	hypothetical protein	S	0.29151	0.0416443	0.0130137	0.00113822	0.0734702	0.0104957	0.0125212	0.000474258
3454	PVE_r1g3496	hypothetical protein	S	0.242373	0.0421518	0.00317317	0.000447943	0.196469	0.0341686	0.0045093	0.000236049
3457	PVE_r1g3499	hypothetical protein	S	0.0954569	0.0152731	0.0051606	0.000601002	0.363057	0.0580892	0.0050868	0.000255926
3526	PVE_r1g3568	Conserved hypothetical protein	S	0.0954569	0.0200962	0.0287045	0.00210709	0.0734702	0.0154674	0.028526	0.000895034
3530	PVE_r1g3572	hypothetical membrane protein	S	0	0	0.109792	0.00675354	0.153627	0.0438933	0.119873	0.00316865
3533	PVE_r1g3575	hypothetical protein	S	0.166732	0.0155099	0.0138958	0.00119519	0.557238	0.051836	0.0151953	0.000547335
3604	PVE_r1g3645	hypothetical protein	S	0	0	0.00384272	0.000502266	0.0734702	0.00734702	0.00384373	0.000213044
3609	PVE_r1g3651	hypothetical protein	S	0.121186	0.0403955	0.00389242	0.000506497	0	0	0.00520786	0.000259881
3610	PVE_r1g3652	hypothetical protein	S	0	0	0.0304663	0.00221575	0.243709	0.0324945	0.032762	0.00100495
3642	PVE_r1g3684	hypothetical protein	S	0.262189	0.0299644	0.030863	0.00223665	0.0900824	0.0102951	0.0295334	0.000921137
3665	PVE_r1g3708	hypothetical protein	S	0.121186	0.0484746	0.105574	0.00651759	0	0	0.0957089	0.00257285
3723	PVE_r1g3765	hypothetical protein	S	0	0	0.000982802	0.000235895	0	0	0.000982802	9.52418e-05
3762	PVE_r1g3804	hypothetical protein	S	0.216643	0.0216643	0.00320861	0.000450769	0.53759	0.053759	0.00293054	0.00018081
3773	PVE_r1g3815	hypothetical protein	S	0.0954569	0.0159095	0.0247306	0.00186489	0.150284	0.0250473	0.0254024	0.00081541
3784	PVE_r1g3826	hypothetical protein	S	0	0	0.0353528	0.00249617	0	0	0.0353528	0.00106907
3808	PVE_r1g3849	membrane protein	S	0.739473	0.0492982	0.00146536	0.000290264	0.851118	0.0567412	0.00183968	0.000135751
3810	PVE_r1g3851	hypothetical protein	S	0	0	0.00835697	0.000824893	0.256978	0.0218705	0.00858603	0.000361665
3850	PVE_r1g3891	hypothetical protein	S	0	0	0.00662718	0.000705359	0.0768133	0.0180737	0.00650526	0.000298742
3869	PVE_r1g3910	hypothetical protein	S	0	0	0.00117222	0.000257497	0	0	0.00117222	0.000104757
3870	PVE_r1g3911	hypothetical protein	S	0.190914	0.0169701	0.00263204	0.000403572	0.387306	0.0344272	0.00281143	0.000176363
3884	PVE_r1g3925	hypothetical protein	S	0	0	0.00598626	0.000659794	0.150284	0.0429382	0.0058888	0.000281112
3891	PVE_r1g3932	hypothetical protein	S	0.124778	0.0262691	3.89052e-05	4.43497e-05	0.0734702	0.0154674	0.000139278	4.08799e-05
3929	PVE_r1g3970	Conserved hypothetical protein	S	0	0	0.0109377	0.00100746	0.1832	0.0458001	0.0114359	0.000445265
3942	PVE_r1g3983	hypothetical protein	S	0.190914	0.0231411	0.00109027	0.000247879	0.45314	0.054926	0.00151795	0.000121422
4006	PVE_r1g4043	hypothetical protein	S	0	0	0.0357911	0.00252276	0	0	0.0357911	0.00108037
4031	PVE_r1g4067	hypothetical protein	S	0.0954569	0.00681835	0.0138001	0.00119096	0.603423	0.0431017	0.0152838	0.000549555
4076	PVE_r1g4108	hypothetical protein	S	0.216643	0.0393897	0.00305978	0.000438133	0.150284	0.0273243	0.00330745	0.000193845
4132	PVE_r1g4160	membrane protein	S	0.0954569	0.0238642	0.0292189	0.00214101	0	0	0.0280085	0.000881807
4143	PVE_r1g4170	hypothetical protein	S	0	0	0.0917211	0.00574735	0	0	0.0917211	0.00247615
4172	PVE_r1g4198	hypothetical protein	S	0	0	0.00289581	0.000424913	0.0768133	0.0170696	0.00262845	0.000169158
4182	PVE_r1g4208	hypothetical membrane protein	S	0.124778	0.0415927	0.0372649	0.00260822	0.106387	0.0354623	0.0370647	0.00111133
4198	PVE_r1g4224	hypothetical protein	S	0.121186	0.0403955	0.0372289	0.00260659	0	0	0.034897	0.00105825
4257	PVE_r1g4283	hypothetical protein	S	0.166732	0.0303149	0.0264214	0.00196702	0.25667	0.0466674	0.0283717	0.000890955
4304	PVE_r1g4330	hypothetical membrane protein	S	0.0954569	0.0238642	0.0765107	0.00487942	0.166896	0.0417239	0.0797758	0.00217993
4305	PVE_r1g4331	hypothetical protein	S	0	0	0.0425604	0.00291798	0.179857	0.0359714	0.0462138	0.00133847
4313	PVE_r1g4339	Conserved hypothetical protein	S	0.242373	0.0387797	0.0343617	0.00243754	0.14694	0.0235105	0.0338577	0.00103253
4384	PVE_r1g4410	hypothetical protein	S	0.121186	0.0269303	0.0447662	0.00305081	0.0768133	0.0170696	0.0440148	0.00128573
4441	PVE_r1g4467	hypothetical protein	S	0.0954569	0.0477284	0.0729058	0.00467063	0.0900824	0.0450412	0.0725607	0.00199973
4493	PVE_r1g4519	hypothetical protein	S	0.558065	0.0272227	0.000878293	0.000220646	0.313836	0.0153091	0.000936606	9.29214e-05
4494	PVE_r1g4520	hypothetical protein	S	0	0	0.0153924	0.00128686	0	0	0.0153924	0.000552379
4495	PVE_r1g4521	hypothetical protein	S	0.249556	0.0158448	0.00531367	0.000610834	0.777005	0.0493337	0.00566452	0.000273604
4508	PVE_r1g4533	Uncharacterized protein sll0335	S	0.721205	0.0389841	7.39125e-05	6.56137e-05	1.03357	0.0558688	0.000106958	3.61255e-05
4545	PVE_r1g4570	hypothetical protein	S	0.124778	0.0249556	0.0622721	0.00407096	0.0734702	0.014694	0.0610121	0.00171411
4589	PVE_r1g4614	hypothetical protein	S	0.121186	0.0255129	0.0335492	0.00239402	0.0900824	0.0189647	0.0332571	0.00101826
4656	PVE_r1g4676	membrane protein	S	0.436878	0.0472301	0.00152026	0.000296545	0.256978	0.0277814	0.00137645	0.000114749
4659	PVE_r1g4680	hypothetical protein	S	0	0	0.0138468	0.00119324	0.0768133	0.0512089	0.0129396	0.000486298
4811	PVE_r1g4831	hypothetical protein	S	0.249556	0.039929	0.0259348	0.00193749	0.330448	0.0528717	0.0280132	0.000881804
4855	PVE_r1g4873	Conserved hypothetical protein	S	0.121186	0.0220339	0.0616708	0.00403553	0.150284	0.0273243	0.062628	0.00175521
4875	PVE_r1g4893	hypothetical protein	S	0.166732	0.0303149	0.00255442	0.000395674	0.273283	0.0496878	0.00348185	0.000200486
4951	PVE_r1g4968	hypothetical membrane protein	S	0	0	0.0239812	0.00182079	0.0900824	0.0300275	0.0249779	0.00080544
4969	PVE_r1g4986	hypothetical protein	S	0	0	0.0107495	0.000995949	0.52661	0.0585122	0.0124272	0.000471864
5043	PVE_r1g5060	hypothetical protein	S	0	0	0.0155874	0.00129944	0.223754	0.0526479	0.0166383	0.000585649
5167	PVE_r1g5177	hypothetical protein	S	0	0	0.0342002	0.00242903	0	0	0.0342002	0.00104072
5193	PVE_r1g5203	hypothetical protein	S	0	0	0.000140331	8.47039e-05	0	0	0.000140331	4.09925e-05
5207	PVE_r1g5217	Conserved hypothetical protein	S	0	0	0.0424089	0.00291052	0.180165	0.0400366	0.0455955	0.00132453
5364	PVE_r1g5375	hypothetical protein	S	0.124778	0.00891271	0.00299729	0.000434198	0.834479	0.0596056	0.00216753	0.00014989
5376	PVE_r1g5386	hypothetical protein	S	0.245964	0.0317373	0.00085416	0.000217386	0.330141	0.0425988	0.000968863	9.42389e-05
5539	PVE_r1g5539	hypothetical membrane protein	S	0	0	0.0258646	0.00193365	0.243709	0.0573433	0.0288126	0.000902023
5568	PVE_r1g5568	hypothetical protein	S	0.121186	0.0346247	0.0120166	0.0010742	0.1832	0.0523429	0.0129746	0.000487115
5732	PVE_r1g5732	hypothetical protein	S	0	0	0.0576689	0.00380161	0.0734702	0.0326534	0.0616787	0.00173045
5814	PVE_r1g5814	hypothetical secreted protein	S	0	0	0.0350815	0.00248001	0	0	0.0350815	0.00106226
5826	PVE_r1g5826	hypothetical protein	S	0	0	0.0108848	0.0010044	0.0734702	0.0172871	0.0110106	0.000432926
6153	PVE_r2g2	hypothetical protein	S	0.0954569	0.0347116	0.173363	0.0103436	0	0	0.162733	0.00421725
6180	PVE_r2g29	hypothetical protein	S	0	0	0.126515	0.00769543	0	0	0.126515	0.00332841
6228	PVE_r2g77	membrane protein	S	0.478832	0.0478832	2.71047e-05	3.83817e-05	0.223754	0.0223754	4.12177e-05	2.288e-05
6231	PVE_r2g80	membrane protein	S	0.220235	0.0220235	0.0189832	0.00151053	0.583776	0.0583776	0.0210245	0.00070262
6259	PVE_r2g108	hypothetical protein	S	0	0	0.162733	0.00975064	0.153627	0.0558643	0.180193	0.00464549
6278	PVE_r2g127	hypothetical protein	S	0	0	0.0803758	0.00509574	0.179857	0.0553406	0.0906763	0.00245263
6368	PVE_r2g217	hypothetical protein	S	0	0	0.00323904	0.000453487	0.346753	0.0462337	0.00368976	0.000207833
6369	PVE_r2g218	membrane protein	S	0.262189	0.0455981	0.00650281	0.000696469	0.166896	0.0290253	0.00684747	0.000309126
6373	PVE_r2g222	hypothetical protein	S	0	0	0.161162	0.00966074	0	0	0.161162	0.00417889
6392	PVE_r2g240	hypothetical protein	S	0	0	0.0155874	0.00129891	0.237023	0.0557701	0.0167347	0.000587694
6429	PVE_r2g278	hypothetical protein	S	0	0	0.00662718	0.000705176	0.166896	0.0392696	0.00666317	0.00030349
6510	PVE_r2g359	Conserved hypothetical membrane protein	S	0.0954569	0.0347116	0.00998101	0.000942897	0.0900824	0.0327572	0.0100747	0.000404967
6565	PVE_r2g414	hypothetical protein	S	0	0	0.000625042	0.000186437	0.330448	0.0455791	0.000316537	5.79283e-05
6589	PVE_r2g438	hypothetical membrane protein	S	0.121186	0.0403955	0.0996257	0.00619241	0.166896	0.0556319	0.103324	0.00276059
6637	PVE_r2g486	hypothetical protein	S	0.286371	0.044057	0.00336761	0.000463715	0.330448	0.0508382	0.004914	0.000250733
6639	PVE_r2g488	hypothetical protein	S	0.0954569	0.0347116	0.0668373	0.00432519	0.153627	0.0558643	0.069317	0.00192303
6675	PVE_r2g524	Conserved hypothetical protein	S	0.286371	0.019415	0.00182845	0.000329057	0.873671	0.0592319	0.0023496	0.000157674
6691	PVE_r2g540	hypothetical protein	S	0	0	0.0462051	0.00313374	0.14694	0.0489801	0.0504069	0.00144465
6721	PVE_r2g570	hypothetical protein	S	0.121186	0.0127565	0.00716202	0.000744094	0.490454	0.0516267	0.00637632	0.00029481
6765	PVE_r2g614	hypothetical protein	S	0	0	0.102728	0.00635436	0	0	0.102728	0.00274627
6771	PVE_r2g620	Conserved hypothetical protein	S	0.124778	0.0191966	0.0406295	0.00280486	0.317179	0.0487968	0.0438759	0.00128269
6787	PVE_r2g636	hypothetical protein	S	0.528744	0.0422995	0.00133989	0.000276938	0.453447	0.0362758	0.00159628	0.000124808
6803	PVE_r2g652	hypothetical protein	S	0	0	0.00117222	0.000257359	0.253327	0.0506655	0.000527831	7.08938e-05
6825	PVE_r2g674	hypothetical protein	S	0.121186	0.0103137	0.00169682	0.000314638	0.634359	0.053988	0.00148728	0.000119803
6827	PVE_r2g676	hypothetical membrane protein	S	0.0954569	0.031819	0.0249845	0.00187919	0.0768133	0.0256044	0.024939	0.000804467
6975	PVE_r2g824	hypothetical protein	S	0.245964	0.0427764	0.000742742	0.000202101	0.330448	0.0574693	0.000744481	8.26523e-05
7004	PVE_r2g853	hypothetical protein	S	0.220235	0.0463652	0.00446782	0.000551556	0.243709	0.0513072	0.00424254	0.000227663
7010	PVE_r2g859	hypothetical protein	S	0	0	0.00323904	0.000453332	0.0900824	0.0180165	0.0029501	0.000181712
7018	PVE_r2g867	hypothetical protein	S	0.33783	0.0365221	0.0160527	0.00132474	0.1832	0.0198054	0.0159021	0.000566466
7020	PVE_r2g869	hypothetical protein	S	0.166732	0.0303149	0.02298	0.00175848	0.273283	0.0496878	0.025004	0.000805718
7064	PVE_r2g913	hypothetical protein	S	0.121186	0.0372881	0.0657384	0.00426555	0.153627	0.0472698	0.0668772	0.00186209
7085	PVE_r2g934	hypothetical protein	S	0	0	0.0631801	0.00411848	0.0900824	0.036033	0.0680343	0.00189029
7110	PVE_r2g959	hypothetical protein	S	0.121186	0.0193898	0.0638411	0.00415627	0.163553	0.0261684	0.064985	0.00181462
7197	PVE_p26	hypothetical protein	S	0.0954569	0.0381828	0.0682978	0.00440855	0.14694	0.0587762	0.0707547	0.00195818
7199	PVE_p29	hypothetical protein	S	0	0	0.0182199	0.00146145	0.0900824	0.0400366	0.0184457	0.000632901
7365	PVE_p195	hypothetical protein	S	0	0	0.0879017	0.00553174	0.240366	0.0565567	0.0995873	0.00266852
7390	PVE_p219	hypothetical protein	S	0.121186	0.0323164	0.0301833	0.00220025	0	0	0.0287156	0.000899447
7391	PVE_p220	Conserved hypothetical protein	S	0	0	0.0306843	0.00222646	0.470806	0.0570674	0.0346288	0.00105168
7422	PVE_p251	Conserved hypothetical protein	S	0.341421	0.0379357	0.00555544	0.000629084	0.480732	0.0534147	0.00558341	0.000271398
7436	PVE_p265	Conserved hypothetical protein	S	0.242373	0.0461663	7.1337e-06	1.81329e-05	0.286244	0.0545227	6.78424e-06	9.37236e-06
7519	PVE_p348	hypothetical protein	S	0	0	9.7765e-05	7.43668e-05	0.330448	0.0186168	5.13254e-05	2.54877e-05
7524	PVE_p353	hypothetical protein	S	0	0	0.0110973	0.00101689	0	0	0.0110973	0.00043494
7525	PVE_p354	hypothetical protein	S	0	0	0.00147011	0.000291063	0	0	0.00147011	0.000118889
7530	PVE_p359	hypothetical protein	S	0.166732	0.0370515	0.0185306	0.00148173	0.163553	0.036345	0.0195642	0.000663718
7534	PVE_p363	hypothetical membrane protein	S	0.0954569	0.0112302	0.0171795	0.00139385	0.313836	0.0369219	0.0183578	0.000631181
7549	PVE_p378	Conserved hypothetical protein	S	0.220235	0.0314621	0.000186422	9.78097e-05	0.407262	0.0581802	0.000128115	3.94961e-05
472	PVE_r1g549	histidine kinase	T	0.33783	0.0136497	0.00163192	0.000308048	1.16817	0.0471987	0.0011815	0.000105382
2111	PVE_r1g2160	sensor histidine kinase	T	0.561656	0.0303598	0.00691412	0.000727948	0.824449	0.0445648	0.00680778	0.000308015
2141	PVE_r1g2190	transcriptional regulator	T	0.124778	0.0108503	0.000799293	0.000209816	0.596737	0.0518902	0.000534711	7.13486e-05
2352	PVE_r1g2397	Transcriptional activator protein PfeR	T	0.645564	0.0496588	0.0017866	0.000325099	0.64732	0.0497938	0.00221775	0.000152104
2949	PVE_r1g2991	response regulator	T	0.0954569	0.0238642	0.00170164	0.000315104	0.153627	0.0384067	0.00110588	0.000101091
2957	PVE_r1g2999	histidine kinase	T	0.724797	0.0273508	0.000237668	0.000112965	0.840446	0.0317149	0.000232338	5.07e-05
3123	PVE_r1g3165	PAS/PAC sensor-containing diguanylate cyclase/phosphodiesterase	T	0.3121	0.0195063	0.000842241	0.000215694	0.631015	0.0394385	0.000848869	8.82182e-05
3143	PVE_r1g3185	sensor histidine kinase	T	0.315692	0.0132923	0.00408078	0.00052188	0.95123	0.0400518	0.00418551	0.00022579
3580	PVE_r1g3622	hisitidine kinase	T	0.0954569	0.00795474	0.00385427	0.000502972	0.484075	0.0403396	0.00389057	0.000214476
3622	PVE_r1g3664	diguanylate cyclase	T	0.407557	0.03327	0.039512	0.00273787	0.620343	0.0506403	0.0412588	0.00121546
3857	PVE_r1g3898	sensor histidine kinase	T	0.3121	0.014027	0.00919385	0.000885501	0.950176	0.0427045	0.0100604	0.000404571
5084	PVE_r1g5096	histidine kinase	T	0.631384	0.0435437	0.000104591	7.61617e-05	0.333484	0.0229989	0.000400171	6.43279e-05
1087	PVE_r1g1150	Signal peptidase I	U	0.121186	0.0100989	0.00146459	0.000290251	0.363057	0.0302548	0.00140393	0.000116144
1553	PVE_r1g1614	hypothetical secreted protein	U	0	0	0.0022595	0.000371357	0.163553	0.0408882	0.00180175	0.000134192
2388	PVE_r1g2432	TonB-denpendent receptor	U	0	0	0.000772642	0.000206394	0.1832	0.0271408	0.00054049	7.14966e-05
2418	PVE_r1g2462	hypothetical secreted protein	U	0	0	0.00581565	0.00064709	0.25667	0.0513341	0.00625084	0.000291059
2419	PVE_r1g2463	B2G annot:dependent outer membrane receptor	U	0.357646	0.0348923	0.000504543	0.000168006	0.240366	0.0234503	0.000821387	8.67358e-05
2440	PVE_r1g2484	energy transduction protein TonB	U	0.407557	0.0339631	0.011956	0.00107136	0.227097	0.0189247	0.0119251	0.000458484
2625	PVE_r1g2669	type VI secretion protein ImpG	U	0.433287	0.0131299	3.88156e-05	4.44955e-05	1.2311	0.0373059	5.65435e-05	2.68455e-05
2845	PVE_r1g2888	Leukotoxin translocation ATP-binding protein LktB	U	0	0	0.00880577	0.000859449	0.0734702	0.0077337	0.00891387	0.000371978
3031	PVE_r1g3073	type VI secretion protein	U	0.124778	0.0226869	0.0653394	0.00424504	0.253635	0.0461155	0.0688779	0.00191229
3039	PVE_r1g3081	type VI secretion system lysozyme-related protein	U	0.262189	0.0308457	0.00195716	0.000340105	0.0768133	0.00903686	0.00218754	0.000150876
3040	PVE_r1g3082	type VI secretion protein	U	0	0	0.0148997	0.00125748	0.273283	0.0341603	0.0161978	0.000574879
3041	PVE_r1g3083	type VI secretion protein	U	0.345013	0.0140822	0.000410577	0.00015029	0.88465	0.0361082	0.000369691	6.24899e-05
3201	PVE_r1g3243	Cyclolysin secretion/processing ATP-binding protein CyaB	U	1.03253	0.0347069	0.00290113	0.000425084	1.15763	0.0389118	0.00313429	0.000188015
3471	PVE_r1g3513	hypothetical secreted protein	U	0.121186	0.0440678	0.0976322	0.00608235	0.14694	0.0534329	0.0994062	0.00266405
3491	PVE_r1g3533	type IV secretion protein DotU	U	0.453103	0.047695	0.00354413	0.000477733	0.317179	0.0333873	0.0042524	0.000227726
3750	PVE_r1g3792	hypothetical protein	U	0.741021	0.0285008	0.000372728	0.000142025	1.52768	0.0587568	0.000436364	6.62618e-05
3775	PVE_r1g3817	type III secretion protein	U	0.29151	0.029151	0.00825351	0.000817243	0.180165	0.0180165	0.00794552	0.000342297
4118	PVE_r1g4146	hypothetical secreted protein	U	0.262189	0.0403367	0.00644386	0.00069233	0.153627	0.0236349	0.00620163	0.000289722
4258	PVE_r1g4284	hypothetical protein	U	0.865799	0.0342891	0.000404797	0.000149108	1.49705	0.0592891	0.000340153	6.06787e-05
4530	PVE_r1g4555	Conserved hypothetical secreted protein	U	0.166732	0.0317585	0.0113052	0.00103133	0	0	0.0115536	0.000448518
4747	PVE_r1g4767	Protein TolB	U	0.436878	0.0256987	0.0112766	0.00102941	0.836152	0.0491854	0.0115886	0.000449593
4914	PVE_r1g4932	Protein translocase subunit SecD	U	0.3121	0.0145163	0.00111587	0.000250636	0.83052	0.0386288	0.00121414	0.00010618
5042	PVE_r1g5059	hypothetical secreted protein	U	0	0	0.00190127	0.000335234	0.289587	0.0482645	0.00103271	9.77079e-05
5389	PVE_r1g5399	Protein translocase subunit SecY	U	0.532335	0.0269537	0.0114285	0.00103979	0.663186	0.033579	0.0111907	0.000437759
7488	PVE_p317	conjugal transfer protein	U	0.166732	0.0109332	0.000545862	0.000174386	0.574157	0.0376497	0.000439318	6.63268e-05
2044	PVE_r1g2093	microcin B17-processing protein, McbD family	V	0.412696	0.0246386	0.00477261	0.000574453	0.700192	0.0418025	0.00477631	0.000246169
2242	PVE_r1g2287	catalase	V	0.558065	0.0323516	0.00988799	0.000936704	0.663624	0.038471	0.010041	0.000403966
2632	PVE_r1g2676	alkylhydroperoxidase	V	0.216643	0.0254875	0.0164312	0.0013462	0.477389	0.0561634	0.0175001	0.000608525
2919	PVE_r1g2961	Glutathione reductase	V	1.02786	0.0478072	0.0127867	0.00112268	1.00703	0.0468388	0.0130827	0.000489572
3122	PVE_r1g3164	universal stress protein	V	0.3121	0.0211593	0.00348033	0.000472244	0.510613	0.0346178	0.00321271	0.000190603
3339	PVE_r1g3381	RND transporter MFP subunit	V	0.558065	0.0272227	0.0047618	0.000573996	1.2061	0.0588342	0.00468686	0.000242374
6533	PVE_r2g382	HTH-type transcriptional regulator TtgV	V	0	0	0.000111491	7.81275e-05	0	0	0.000111491	3.69101e-05
2128	PVE_r1g2177	transposase	X	0.249556	0.0322008	0.0238606	0.00181298	0.326797	0.0421674	0.0248735	0.0008032
2200	PVE_r1g2249	phage tail protein	X	0.357646	0.0298038	0.00523126	0.000604586	0.620343	0.0516953	0.00512905	0.000257487
2202	PVE_r1g2251	late control protein D	X	0.62934	0.0340184	0.00120025	0.000261411	0.880357	0.0475869	0.000938637	9.29723e-05
3137	PVE_r1g3179	Thermostable hemolysin	X	0.363559	0.0346247	0.00312872	0.000443811	0.546258	0.0520245	0.00388628	0.000214368
3759	PVE_r1g3801	transposase	X	0.287918	0.0411312	0.0130068	0.00113786	0.317179	0.0453113	0.0135287	0.000501057
6059	PVE_r1g6059	Transposase InsC for insertion element IS2	X	0.124778	0.0199645	0.0157457	0.00130865	0.359714	0.0575543	0.0165682	0.000584079
6854	PVE_r2g703	transposase	X	0	0	0.00208156	0.000354204	0	0	0.00208156	0.000146257
6982	PVE_r2g831	Transposase InsH for insertion sequence element IS5Y	X	0.262189	0.0283447	0.00873767	0.000855865	0.546565	0.0590881	0.00942435	0.000386263
7443	PVE_p272	Tn4652, tnpA repressor protein TnpC	X	0.121186	0.0242373	0.000649769	0.000188992	0.153627	0.0307253	0.000468955	6.78999e-05
785	PVE_r1g853	pilus biosynthesis protein	Y	0.121186	0.0179535	0.0107399	0.000995742	0.397336	0.0588646	0.0102334	0.000409821
1257	PVE_r1g1320	type 1 pili tip component	Y	0.216643	0.0361072	0.00317791	0.000448303	0.163553	0.0272588	0.00334595	0.000195168
4790	PVE_r1g4810	pilus assembly protein PilZ	Y	0	0	0.0287156	0.00210753	0.166896	0.0445055	0.0315987	0.000977423
