# Supplementary material for: Fitness-Conditional Genes for Soil Adaptation in the Bioaugmentation Agent Pseudomonas veronii 1YdBTEX2
Source: mSystems. 2023 Feb 14;8(2):e01174-22. doi: 10.1128/msystems.01174-22 (PMC10134887; doi:10.1128/msystems.01174-22)
Supplement: TABLE S3 [file msystems.01174-22-s0003.xlsx]

## Sheet: S3.SAND-SILT-DIVERSITY
		SILT+TOL	SILT+TOL	SILT+TOL	SILT+TOL	SAND+TOL	SAND+TOL	SAND+TOL	SAND+TOL	SAND+TOL+PVE	SAND+TOL+PVE	SAND+TOL+PVE	SAND+TOL+PVE	SAND+SU	SAND+SU	SAND+SU	SAND+SU	SAND+SU+PVE	SAND+SU+PVE	SAND+SU+PVE	SAND+SU+PVE
	ENA accessioni number	ERS2210335	ERS2210336	ERS2210337	ERS2210338	ERS2210339	ERS2210340	ERS2210341	ERS2210342	ERS2210343	ERS2210344	ERS2210345	ERS2210346	ERS2210347	ERS2210348	ERS2210349	ERS2210350	ERS2210351	ERS2210352	ERS2210353	ERS2210354
kingdom	phylum	ERR2306287	ERR2306288	ERR2306289	ERR2306290	ERR2306291	ERR2306292	ERR2306293	ERR2306294	ERR2306295	ERR2306296	ERR2306297	ERR2306298	ERR2306299	ERR2306300	ERR2306301	ERR2306302	ERR2306303	ERR2306304	ERR2306305	ERR2306306
	Total attributed reads	376590	817204	233629	366190	2388	663656	254873	810629	21064	16930	29717	39550	530088	44839	480657	464920	26959	38241	25325	25538
Archaea	Candidatus_Bathyarchaeota	85	176	52	91	0	9	0	5	2	3	1	3	5	0	2	2	1	6	2	1
Archaea	Candidatus_Diapherotrites	1	8	0	6	0	2	0	1	0	0	0	0	1	0	1	1	0	0	0	0
Archaea	Candidatus_Heimdallarchaeota	0	6	0	2	0	0	0	0	0	0	0	0	1	0	0	0	0	0	0	0
Archaea	Candidatus_Lokiarchaeota	1	2	0	0	0	0	0	0	0	0	0	0	0	0	0	0	0	0	0	0
Archaea	Candidatus_Micrarchaeota	1	5	1	0	0	0	0	0	0	0	0	0	0	0	1	0	0	0	0	0
Archaea	Candidatus_Nanohaloarchaeota	2	0	0	1	0	0	0	0	0	0	0	0	0	0	1	0	0	0	0	0
Archaea	Candidatus_Odinarchaeota	0	2	0	0	0	0	0	0	0	0	0	0	0	0	0	0	0	0	0	0
Archaea	Candidatus_Woesearchaeota	1	2	0	0	0	0	0	0	0	0	0	0	0	0	2	0	0	0	0	0
Archaea	Crenarchaeota	128	320	38	241	0	102	22	150	6	5	7	9	62	4	109	21	6	9	3	3
Archaea	Euryarchaeota	30238	59354	11335	31932	9	2828	718	3076	18	15	28	45	3413	244	2849	1660	27	59	22	17
Archaea	Thaumarchaeota	2601	6567	886	4459	8	2866	656	3768	114	68	57	96	1824	240	2818	795	70	110	33	43
Archaea	Unassigned	3748	8318	1528	4668	2	806	214	1067	15	9	10	9	911	72	738	442	9	9	3	6
Bacteria	Acidobacteria	1468	3329	398	2278	1	955	248	1246	58	23	40	65	819	190	3525	479	82	157	37	28
Bacteria	Actinobacteria	946	2432	370	1886	9	2803	570	4100	841	366	255	463	1851	575	10649	1829	641	1205	200	193
Bacteria	Aquificae	10	21	0	7	0	1	0	2	0	0	0	0	1	1	8	4	0	0	0	0
Bacteria	Armatimonadetes	26	60	10	61	0	48	7	45	1	0	0	1	30	5	164	226	4	2	2	2
Bacteria	Bacteroidetes	969	2299	672	1835	0	733	192	1083	161	72	84	161	858	248	3324	611	328	726	149	157
Bacteria	Balneolaeota	1	11	0	1	0	1	0	4	0	0	0	1	1	0	12	0	1	0	0	0
Bacteria	Caldiserica	2	4	0	0	0	5	1	2	0	0	0	0	4	0	3	4	0	0	0	0
Bacteria	Calditrichaeota	0	1	0	2	0	0	0	0	0	0	0	0	0	0	1	0	0	0	0	0
Bacteria	Candidatus_Abawacabacteria	0	1	0	0	0	0	0	0	0	0	0	0	1	0	0	0	0	0	0	0
Bacteria	Candidatus_Acetothermia	0	1	0	1	0	1	0	3	0	0	0	0	0	0	3	0	0	0	0	0
Bacteria	Candidatus_Adlerbacteria	1	4	2	4	0	1	0	1	0	0	0	0	2	0	2	0	0	1	1	0
Bacteria	Candidatus_Aerophobetes	0	1	0	1	0	5	0	4	2	0	2	1	3	0	23	0	1	1	0	0
Bacteria	Candidatus_Amesbacteria	0	1	0	0	0	0	0	0	0	0	0	0	0	0	0	0	0	0	0	0
Bacteria	Candidatus_Aminicenantes	4	5	0	0	0	0	0	2	0	0	0	0	0	0	7	0	0	0	0	0
Bacteria	Candidatus_Andersenbacteria	0	0	0	0	0	0	0	0	0	0	0	0	0	0	0	0	0	0	0	0
Bacteria	Candidatus_Atribacteria	9	33	3	11	0	6	0	4	0	0	0	0	1	2	9	0	1	0	0	0
Bacteria	Candidatus_Azambacteria	0	2	0	1	0	1	0	0	0	0	0	0	2	0	0	0	0	0	0	2
Bacteria	Candidatus_Beckwithbacteria	0	2	0	0	0	1	0	1	0	1	0	0	0	0	0	0	0	0	0	0
Bacteria	Candidatus_Calescamantes	0	0	0	0	0	0	0	1	0	0	0	0	0	0	3	0	0	0	0	0
Bacteria	Candidatus_Campbellbacteria	0	0	0	3	0	0	0	0	0	0	0	0	4	1	1	0	0	0	0	0
Bacteria	Candidatus_Cloacimonetes	0	1	2	4	0	0	1	1	0	0	0	0	0	0	3	0	0	0	0	0
Bacteria	Candidatus_Coatesbacteria	2	1	0	3	0	0	0	1	0	0	0	0	2	0	2	0	0	0	0	0
Bacteria	Candidatus_Collierbacteria	0	0	0	0	0	0	0	0	0	0	0	0	0	0	0	0	0	0	0	0
Bacteria	Candidatus_Colwellbacteria	0	0	0	0	0	0	0	0	0	0	0	0	2	0	1	0	0	0	0	0
Bacteria	Candidatus_Curtissbacteria	0	0	0	0	0	0	0	0	0	0	0	0	0	0	0	0	0	0	0	0
Bacteria	Candidatus_Dadabacteria	0	13	0	6	0	4	1	0	0	0	0	0	1	0	5	2	0	0	0	0
Bacteria	Candidatus_Daviesbacteria	1	4	3	1	0	0	0	0	0	0	0	0	0	1	2	0	0	0	0	0
Bacteria	Candidatus_Desantisbacteria	0	0	0	0	0	0	0	0	0	0	0	0	0	0	1	0	0	0	0	0
Bacteria	Candidatus_Doudnabacteria	0	0	0	0	0	3	0	0	0	0	0	0	1	0	0	0	1	0	0	0
Bacteria	Candidatus_Edwardsbacteria	0	0	0	1	0	0	0	0	0	0	0	0	0	1	2	0	0	0	0	0
Bacteria	Candidatus_Eisenbacteria	371	611	112	296	0	71	8	37	3	0	2	0	25	8	82	11	2	4	1	2
Bacteria	Candidatus_Falkowbacteria	0	4	1	1	0	2	1	2	0	0	0	0	0	0	2	3	0	0	0	0
Bacteria	Candidatus_Fermentibacteria	1	5	0	1	0	0	0	0	0	0	0	0	1	1	3	0	0	0	0	0
Bacteria	Candidatus_Firestonebacteria	0	1	0	0	0	1	0	0	0	0	0	0	2	0	1	0	0	0	0	0
Bacteria	Candidatus_Fischerbacteria	0	0	0	2	0	0	0	0	0	0	0	0	0	0	0	0	0	0	0	0
Bacteria	Candidatus_Fraserbacteria	0	1	0	0	0	0	0	1	0	0	0	0	0	0	0	0	0	0	0	0
Bacteria	Candidatus_Giovannonibacteria	0	0	0	0	0	0	0	1	0	0	0	0	1	0	0	0	0	0	0	0
Bacteria	Candidatus_Gottesmanbacteria	0	0	0	1	0	1	0	1	0	0	0	0	0	0	1	0	0	0	0	0
Bacteria	Candidatus_Gracilibacteria	0	0	0	0	0	0	0	0	0	0	0	0	0	0	1	0	0	0	0	0
Bacteria	Candidatus_Hydrogenedentes	8	17	2	16	0	1	0	8	0	0	0	0	3	0	17	8	0	1	0	0
Bacteria	Candidatus_Jacksonbacteria	0	2	0	1	0	0	0	1	1	1	0	0	0	0	4	0	0	1	1	0
Bacteria	Candidatus_Jorgensenbacteria	0	2	0	0	0	0	0	0	0	0	0	0	0	0	0	0	0	0	0	0
Bacteria	Candidatus_Kaiserbacteria	1	0	0	0	0	0	1	0	0	0	0	0	0	0	0	0	0	3	0	0
Bacteria	Candidatus_Kerfeldbacteria	0	1	0	0	0	0	0	0	0	0	0	0	0	0	1	0	0	0	0	0
Bacteria	Candidatus_Komeilibacteria	0	0	0	0	0	0	0	1	0	0	0	0	0	0	1	0	0	0	0	0
Bacteria	Candidatus_Kryptonia	19	20	0	7	0	0	0	1	0	0	0	0	1	1	4	2	0	0	0	0
Bacteria	Candidatus_Latescibacteria	4	7	1	7	0	0	0	2	0	0	0	0	0	1	7	0	0	1	0	0
Bacteria	Candidatus_Levybacteria	1	8	0	4	0	10	5	5	0	0	0	0	13	0	15	3	0	0	0	0
Bacteria	Candidatus_Lindowbacteria	0	0	0	0	0	1	0	1	0	0	0	0	0	1	1	0	0	0	0	0
Bacteria	Candidatus_Magasanikbacteria	0	3	0	6	0	1	0	2	0	0	0	0	3	0	6	1	0	0	0	0
Bacteria	Candidatus_Margulisbacteria	0	0	0	0	0	1	0	1	0	0	0	0	1	0	2	4	0	0	0	0
Bacteria	Candidatus_Marinimicrobia	6	7	0	7	0	0	0	0	0	0	0	0	1	0	3	0	0	1	0	1
Bacteria	Candidatus_Melainabacteria	10	31	12	12	0	11	3	10	0	0	0	0	10	5	53	5	1	0	0	2
Bacteria	Candidatus_Microgenomates	0	0	0	0	0	0	0	0	0	0	0	0	0	0	1	0	0	0	0	0
Bacteria	Candidatus_Moranbacteria	1	1	0	1	0	0	0	2	0	0	0	1	1	0	3	0	0	0	3	0
Bacteria	Candidatus_Niyogibacteria	0	0	0	0	0	0	0	0	0	0	0	0	0	0	0	0	0	0	0	0
Bacteria	Candidatus_Nomurabacteria	1	4	2	2	0	1	1	3	0	1	0	0	3	0	15	0	1	4	4	4
Bacteria	Candidatus_Omnitrophica	22	44	5	36	0	7	3	12	0	1	1	0	13	1	43	3	0	5	1	0
Bacteria	Candidatus_Pacebacteria	0	0	2	0	0	0	0	0	0	0	0	0	0	0	0	0	0	0	0	0
Bacteria	Candidatus_Parcubacteria	2	7	3	8	0	0	0	5	0	1	0	1	1	1	9	0	2	3	4	4
Bacteria	Candidatus_Peregrinibacteria	1	2	0	1	0	2	0	3	0	0	0	0	2	0	9	1	2	2	6	1
Bacteria	Candidatus_Poribacteria	1	4	0	1	0	1	1	2	0	0	0	0	0	0	0	0	0	0	0	0
Bacteria	Candidatus_Raymondbacteria	2	23	0	9	0	0	0	3	0	0	0	0	0	0	3	1	0	0	0	0
Bacteria	Candidatus_Roizmanbacteria	0	0	0	0	0	1	0	2	0	0	0	0	1	0	1	0	0	0	0	0
Bacteria	Candidatus_Saccharibacteria	3	4	3	7	0	9	2	8	1	0	0	0	15	0	28	4	2	4	2	4
Bacteria	Candidatus_Schekmanbacteria	3	7	1	1	0	2	1	1	1	0	0	0	0	1	4	0	0	0	0	0
Bacteria	Candidatus_Shapirobacteria	0	0	0	0	0	0	0	0	0	0	0	0	0	0	0	0	0	0	0	0
Bacteria	Candidatus_Sungbacteria	1	1	0	1	0	0	0	0	0	0	0	0	3	1	2	0	0	0	0	1
Bacteria	Candidatus_Taylorbacteria	0	0	0	0	0	0	0	0	0	0	0	0	0	0	1	0	0	0	0	0
Bacteria	Candidatus_Tectomicrobia	13	26	4	14	0	3	0	2	0	0	0	0	2	0	16	3	1	0	0	1
Bacteria	Candidatus_Terrybacteria	0	0	0	0	0	0	0	1	0	0	0	0	1	0	0	1	1	0	0	0
Bacteria	Candidatus_Uhrbacteria	4	0	0	0	0	2	1	0	0	0	0	0	0	0	3	0	0	3	0	0
Bacteria	Candidatus_Veblenbacteria	0	0	0	0	0	0	0	0	0	0	0	0	0	0	1	0	0	0	0	0
Bacteria	Candidatus_Vogelbacteria	0	0	0	1	0	0	0	0	0	0	0	0	0	0	1	0	0	0	0	0
Bacteria	Candidatus_Wildermuthbacteria	0	1	0	0	0	0	0	0	0	0	2	0	0	0	1	0	0	0	0	0
Bacteria	Candidatus_Woesebacteria	1	2	1	0	0	1	0	2	0	0	0	0	3	0	5	1	1	0	1	0
Bacteria	Candidatus_Wolfebacteria	0	0	0	0	0	0	0	0	0	0	0	0	0	0	0	1	0	0	0	0
Bacteria	Candidatus_Yanofskybacteria	0	0	0	1	0	0	0	1	0	0	0	0	0	0	0	1	0	1	0	0
Bacteria	Candidatus_Yonathbacteria	2	1	1	1	0	2	2	3	0	0	0	0	3	0	6	1	2	1	1	0
Bacteria	Chlamydiae	38	76	6	63	0	46	18	63	4	2	6	4	60	15	184	41	6	27	8	7
Bacteria	Chlorobi	13	28	2	34	0	7	0	7	0	0	1	0	7	4	35	1	1	0	2	0
Bacteria	Chloroflexi	232	702	118	544	0	299	79	374	23	2	9	14	194	58	944	121	16	29	13	10
Bacteria	Chrysiogenetes	6	7	0	1	0	1	0	2	0	0	0	0	0	0	8	1	0	0	0	0
Bacteria	Cyanobacteria	96	196	68	164	0	203	38	185	79	22	24	38	119	29	457	691	71	78	23	22
Bacteria	Deferribacteres	1	11	4	6	0	3	0	1	0	0	0	0	0	0	9	0	0	0	1	0
Bacteria	Deinococcus-Thermus	18	64	11	28	0	59	10	49	3	1	0	3	37	12	165	212	2	4	1	1
Bacteria	Dictyoglomi	1	1	0	3	0	1	0	2	0	0	0	0	0	0	0	0	0	0	1	0
Bacteria	Elusimicrobia	32	58	3	54	0	7	3	13	0	0	1	0	18	4	69	3	3	3	0	0
Bacteria	Fibrobacteres	4	17	3	11	0	3	0	6	0	0	0	0	2	0	11	0	0	0	0	0
Bacteria	Firmicutes	722	1565	557	878	4	2218	314	1225	764	183	276	466	925	117	1421	849	585	243	131	106
Bacteria	Fusobacteria	5	12	2	10	0	6	0	3	0	0	0	1	9	2	25	0	0	4	0	2
Bacteria	Gemmatimonadetes	133	311	45	216	0	101	29	114	6	1	3	5	89	24	417	40	7	3	0	2
Bacteria	Ignavibacteriae	12	56	8	30	0	12	5	19	1	0	0	1	7	2	44	2	4	6	1	0
Bacteria	Kiritimatiellaeota	8	15	0	7	0	2	2	1	0	1	0	0	4	0	17	0	0	1	0	0
Bacteria	Lentisphaerae	19	37	4	30	0	7	3	6	0	0	0	1	8	2	19	0	0	0	1	0
Bacteria	Nitrospinae	12	17	1	10	0	8	2	6	1	0	0	0	8	0	18	3	0	1	0	0
Bacteria	Nitrospirae	67	189	20	139	0	46	12	43	5	2	1	2	43	13	282	14	8	14	1	1
Bacteria	Planctomycetes	1276	3103	349	2198	1	1014	255	1264	46	16	22	49	907	163	3007	325	80	141	48	40
Bacteria	Proteobacteria	5438	11955	3331	9347	14	6170	1311	6756	1567	832	631	1164	4507	1216	21316	5403	1787	3945	686	658
Bacteria	Rhodothermaeota	0	0	0	0	0	0	0	0	0	0	0	0	0	0	1	0	0	0	0	0
Bacteria	Spirochaetes	39	72	30	48	0	10	0	16	2	2	0	2	6	7	51	4	4	9	12	5
Bacteria	Synergistetes	3	12	2	13	0	1	3	4	1	0	0	0	1	0	19	0	0	0	1	1
Bacteria	Tenericutes	9	20	11	14	0	12	4	11	0	0	0	0	7	1	25	5	1	1	1	3
Bacteria	Thermodesulfobacteria	6	9	0	10	0	2	0	2	0	0	0	0	2	0	28	0	0	0	0	0
Bacteria	Thermotogae	9	29	0	18	0	4	1	4	0	0	0	0	1	0	21	1	0	0	0	0
Bacteria	Unassigned	1453	3601	709	2229	1	1300	276	1385	208	73	81	159	960	193	3371	759	245	282	132	100
Bacteria	Verrucomicrobia	1407	3352	407	2539	0	978	291	1234	66	28	40	56	907	222	3115	317	78	164	35	33
Bacteria	candidate_division_CPR1	0	0	0	0	0	1	0	0	0	0	0	0	3	0	0	0	0	0	0	0
Bacteria	candidate_division_NC10	16	40	5	16	0	8	3	5	1	0	2	0	7	1	18	0	1	0	0	0
Bacteria	candidate_division_WWE3	1	0	0	0	0	0	0	0	0	0	0	0	0	0	1	0	0	0	1	0
Bacteria	candidate_division_Zixibacteria	2	4	0	4	0	4	0	2	0	1	0	0	1	2	5	0	1	0	0	0
Chloroplast	Unassigned	231	440	192	350	0	167	26	139	70	60	86	89	148	21	353	834	124	295	77	65
Eukaryota	Acanthocephala	118	250	71	118	0	91	23	72	0	1	4	2	57	2	38	40	4	4	1	1
Eukaryota	Annelida	11753	15005	9329	2825	71	19933	20546	36227	5	7	8	10	12975	1807	24560	10295	10	13	7	5
Eukaryota	Apicomplexa	1491	3483	1122	1498	4	963	225	1274	21	15	50	46	868	48	549	717	27	56	18	22
Eukaryota	Arthropoda	5741	19608	3673	6109	623	54229	20642	23804	225	209	422	475	40906	4802	14758	98834	316	475	327	795
Eukaryota	Ascomycota	20215	46663	10357	25641	304	119255	31577	133596	3190	3363	5671	7307	99954	5557	64573	47844	5104	5793	4569	3692
Eukaryota	Bacillariophyta	5378	12156	3627	5622	23	6873	1710	6462	913	661	1710	2082	5469	385	3872	3555	1489	1708	982	994
Eukaryota	Basidiomycota	4793	10294	3135	5084	33	7344	1772	8361	626	969	781	1023	6457	393	4195	3749	805	979	2737	390
Eukaryota	Blastocladiomycota	904	2518	877	1424	2	954	310	940	14	9	40	11	696	54	762	415	21	22	4	13
Eukaryota	Brachiopoda	54	125	40	39	0	16	13	25	4	4	8	2	15	1	20	7	7	10	7	6
Eukaryota	Bryozoa	126	319	92	149	0	68	535	38	0	1	0	0	46	3	134	98	1	7	1	0
Eukaryota	Chaetognatha	11	34	10	15	0	54	7	45	1	0	0	0	24	2	32	3	1	0	0	3
Eukaryota	Chlorophyta	6692	16341	4858	6536	30	11100	2475	11415	351	227	385	628	8507	564	5681	6730	482	672	357	315
Eukaryota	Chordata	3076	7273	2574	3337	4	1121	258	1250	209	162	316	443	1496	66	570	744	242	430	246	275
Eukaryota	Chromerida	54	82	13	34	0	31	7	42	1	0	0	1	35	2	17	10	0	1	0	1
Eukaryota	Chytridiomycota	4433	9223	2769	3865	17	7417	1162	7559	122	100	276	290	4236	263	3629	1834	92	191	125	175
Eukaryota	Cnidaria	3331	8972	2078	3863	9	4085	911	4377	75	62	105	194	3150	250	2401	1871	147	182	63	92
Eukaryota	Colponemidia	236	501	120	190	1	367	58	412	2	0	10	12	252	19	163	109	9	5	2	1
Eukaryota	Cryptomycota	264	565	169	268	3	554	141	554	7	4	11	14	457	25	320	234	7	8	8	8
Eukaryota	Ctenophora	37	106	24	56	0	139	30	114	0	1	2	4	105	3	78	67	0	1	3	2
Eukaryota	Cycliophora	0	1	0	0	0	0	0	0	0	0	0	0	0	0	0	2	0	0	0	0
Eukaryota	Echinodermata	10	42	3	33	0	27	5	22	0	1	0	0	24	1	18	33	0	2	0	1
Eukaryota	Entoprocta	32	57	12	40	0	65	11	66	1	0	0	0	17	3	20	22	0	2	0	1
Eukaryota	Eustigmatophyceae	59	133	56	45	1	342	65	330	0	2	1	5	300	27	221	144	3	10	2	3
Eukaryota	Gastrotricha	223	344	81	304	0	750	80	268	1	0	0	2	545	21	204	182	1	2	1	2
Eukaryota	Gnathostomulida	0	0	5	0	0	0	0	0	0	0	0	0	0	0	0	0	0	0	0	0
Eukaryota	Haplosporidia	1	0	0	0	0	0	0	1	0	0	0	0	0	0	0	0	0	0	0	0
Eukaryota	Hemichordata	2	9	0	6	0	3	1	8	0	0	0	0	24	0	7	6	0	0	0	0
Eukaryota	Kinorhyncha	64	172	49	53	0	100	16	96	0	0	1	2	86	4	36	22	2	1	0	0
Eukaryota	Loricifera	0	0	1	2	0	1	0	0	0	0	0	0	1	0	0	1	0	0	0	0
Eukaryota	Microsporidia	44	104	16	59	1	410	95	430	3	3	4	8	388	22	239	375	5	8	6	4
Eukaryota	Mollusca	3098	3647	1301	949	26	5178	4251	12323	17	4	8	27	5016	600	6004	3061	21	15	10	14
Eukaryota	Mucoromycota	2209	4023	958	1863	5	1006	258	1275	20	22	48	37	890	51	646	509	28	48	27	20
Eukaryota	Myzostomida	1	7	0	11	0	10	3	7	1	0	0	0	4	1	3	5	0	0	0	0
Eukaryota	Nematoda	1993	6789	1622	2242	19	3330	3278	14972	37	23	92	114	3200	299	7694	33154	68	108	39	68
Eukaryota	Nematomorpha	0	14	0	2	1	301	189	109	0	0	0	3	129	3	79	58	0	0	0	1
Eukaryota	Nemertea	93	146	53	134	0	111	48	176	0	0	1	1	337	4	139	134	2	1	0	0
Eukaryota	Onychophora	3	7	1	2	0	0	0	2	0	0	0	0	2	0	2	0	0	0	0	0
Eukaryota	Phaeophyceae	1985	5017	1217	2406	3	3689	890	4885	302	334	669	806	4904	295	2632	1885	607	871	398	485
Eukaryota	Picozoa	205	544	138	192	0	92	27	104	1	0	1	1	94	6	55	56	4	2	0	2
Eukaryota	Pinguiophyceae	62	90	28	65	0	19	5	18	1	3	12	13	16	4	9	17	3	14	4	7
Eukaryota	Placozoa	96	210	46	123	0	112	18	93	1	1	0	1	53	10	49	21	1	1	0	1
Eukaryota	Platyhelminthes	1282	2420	887	1743	10	3860	1376	3803	21	8	27	32	2102	297	5763	3825	29	36	20	19
Eukaryota	Porifera	647	1497	380	675	2	610	172	740	18	19	29	47	529	31	387	269	34	43	23	20
Eukaryota	Priapulida	9	42	7	19	0	50	9	28	0	0	0	0	32	6	23	14	0	0	0	0
Eukaryota	Rotifera	495	1242	411	771	8	4058	508	3994	29	3	24	15	816	168	753	1226	7	26	6	10
Eukaryota	Streptophyta	6667	16380	5358	7425	28	11439	2717	13019	1525	1207	2404	3085	8337	625	6514	4837	1315	2832	1616	2342
Eukaryota	Tardigrada	64	128	22	101	0	75	15	142	2	0	34	1	35	10	67	82	1	3	3	0
Eukaryota	Unassigned	234641	507383	153821	211790	1108	367900	152758	487960	9194	7681	14850	19816	296617	24304	261879	221401	11774	15983	12022	14173
Eukaryota	Xanthophyceae	166	316	85	135	1	117	30	168	6	7	5	11	94	9	88	51	9	22	8	7
Eukaryota	Xenacoelomorpha	310	713	243	345	1	445	84	521	7	5	11	13	307	30	199	166	23	15	5	7
Eukaryota	Zoopagomycota	1356	2332	508	979	1	926	214	834	26	13	21	42	560	42	456	391	34	39	21	18
Mitochondria	Unassigned	23	44	39	35	0	24	3	35	14	7	4	14	26	7	36	58	13	31	5	15
Unassigned	Unassigned	11	1	5	3	0	0	1	1	0	0	0	0	2	0	0	1	0	0	0	0
