# Supplementary material for: Fitness-Conditional Genes for Soil Adaptation in the Bioaugmentation Agent Pseudomonas veronii 1YdBTEX2
Source: mSystems. 2023 Feb 14;8(2):e01174-22. doi: 10.1128/msystems.01174-22 (PMC10134887; doi:10.1128/msystems.01174-22)
Supplement: TABLE S4 [file msystems.01174-22-s0004.xlsx]

## Sheet: S4.Bacteriovore counts
	Sample	SUM Bacteriovore counts (normalized proportions)					SILT/SAND
		REP1	REP2	REP3	REP4	MEAN	MEAN_RATIO	T-TEST
	SAND	0.0092	0.0099	0.0064	0.0084	0.0085	–
	SAND+PVE	0.0046	0.0028	0.0031	0.0049	0.0039	–
	SILT	0.0214	0.026	0.0242	0.0243	0.024	2.82	1.45x10-5
	SILT+PVE	0.0273	0.1036	0.0246	0.0295	0.0463	11.98	0.0344
	Considered potential bacteriovores	Taxonomic classification
	protozoan zooflagellates	sk__Eukaryota;k__;p__;c__;o__;f__Apusomonadidae
	protozoan zooflagellates	sk__Eukaryota;k__;p__;c__;o__;f__Apusomonadidae;g__Apusomonas
	small flagellates	sk__Eukaryota;k__;p__;c__;o__Cercomonadida
	small flagellates	sk__Eukaryota;k__;p__;c__;o__Cercomonadida;f__Cercomonadidae;g__Paracercomonas;s__Paracercomonas_marina
	small flagellates	sk__Eukaryota;k__;p__;c__;o__Cercomonadida;f__Heteromitidae;g__Heteromita
	small flagellates	sk__Eukaryota;k__;p__;c__;o__Cercomonadida;f__Heteromitidae;g__Heteromita;s__Heteromita_globosa
	small flagellates	sk__Eukaryota;k__;p__;c__;o__Choanoflagellida
	small flagellates	sk__Eukaryota;k__;p__;c__;o__Choanoflagellida;f__Salpingoecidae
	small flagellates	sk__Eukaryota;k__;p__;c__;o__Choanoflagellida;f__Salpingoecidae;g__Codosiga;s__Codosiga_hollandica
	small flagellates	sk__Eukaryota;k__;p__;c__;o__Choanoflagellida;f__Salpingoecidae;g__Salpingoeca;s__Salpingoeca_euryoecia
	small flagellates	sk__Eukaryota;k__;p__;c__;o__Choanoflagellida;f__Salpingoecidae;g__Salpingoeca;s__Salpingoeca_ventriosa
	family of biflagellated unicellular protists	sk__Eukaryota;k__;p__;c__;o__Diplonemida;f__;g__Diplonema
	gliding bacteriovores	sk__Eukaryota;k__;p__;c__;o__Glissomonadida;f__Sandonidae
	order of Amoebozoa	sk__Eukaryota;k__;p__;c__;o__Leptomyxida
	order of Amoebozoa	sk__Eukaryota;k__;p__;c__;o__Leptomyxida;f__Flabellulidae;g__Rhizamoeba;s__Rhizamoeba_saxonica
	order of Amoebozoa	sk__Eukaryota;k__;p__;c__;o__Longamoebia;f__Balamuthiidae;g__Balamuthia
	Myxomycetes	sk__Eukaryota;k__;p__;c__;o__Physariida
	Myxomycetes	sk__Eukaryota;k__;p__;c__;o__Physariida;f__Didymiaceae;g__Didymium
	Myxomycetes	sk__Eukaryota;k__;p__;c__;o__Physariida;f__Didymiaceae;g__Didymium;s__Didymium_iridis
	Myxomycetes	sk__Eukaryota;k__;p__;c__;o__Physariida;f__Physaraceae;g__Physarum;s__Physarum_polycephalum
	flagellates	sk__Eukaryota;k__;p__;c__;o__Thaumatomonadida;f__Thaumatomastigidae
	naked amoeba	sk__Eukaryota;k__;p__;c__Heterolobosea
	ciliates	sk__Eukaryota;k__;p__;c__Litostomatea
	ciliates	sk__Eukaryota;k__;p__;c__Litostomatea;o__Entodiniomorphida;f__Ophryoscolecidae;g__Entodinium;s__Entodinium_caudatum
	ciliates	sk__Eukaryota;k__;p__;c__Oligohymenophorea
	ciliates	sk__Eukaryota;k__;p__;c__Oligohymenophorea;o__Hymenostomatida;f__Tetrahymenidae
	ciliates	sk__Eukaryota;k__;p__;c__Oligohymenophorea;o__Hymenostomatida;f__Tetrahymenidae;g__Tetrahymena
	ciliates	sk__Eukaryota;k__;p__;c__Spirotrichea;o__Urostylida
