# Supplementary material for: Fitness-Conditional Genes for Soil Adaptation in the Bioaugmentation Agent Pseudomonas veronii 1YdBTEX2
Source: mSystems. 2023 Feb 14;8(2):e01174-22. doi: 10.1128/msystems.01174-22 (PMC10134887; doi:10.1128/msystems.01174-22)
Supplement: TABLE S5 [file msystems.01174-22-s0005.xlsx]

## Sheet: S5.Extreme Outliers
gene number	Gene locus id	Sample name (text)	Lib2_0_A	Lib2_0_B	Lib2_0_C	Lib2_0_D	Lib2-SILT-T1A	Lib2-SILT-T1B	Lib2-SILT-T1C	Lib2-SILT-T1D	Lib2-SILT-T2A	Lib2-SILT-T2B	Lib2-SILT-T2C	Lib2-SILT-T2D	Lib2-SILT-T3A	Lib2-SILT-T3B	Lib2-SILT-T3C	Lib2-SILT-T3D	Lib1 T0-A	Lib1 T0-B	Lib1 T0-C	Lib1 T0-D	Lib1-SAND-T1A	Lib1-SAND-T1b	Lib1-SAND-T1C	Lib1-SAND-T1D	Lib1-SAND-T2A	Lib1-SAND-T2b	Lib1-SAND-T2C	Lib1-SAND-T2D	Lib1-SAND-T3A	Lib1-SAND-T3b	Lib1-SAND-T3C	Lib1-SAND-T3D	Lib1-LIQ-T1A	Lib1-LIQ-T1B	Lib1-LIQ-T1C	Lib1-LIQ-T1D	Lib1-LIQ-T2A	Lib1-LIQ-T2B	Lib1-LIQ-T2C	Lib1-LIQ-T2D	Lib1-LIQ-T3A	Lib1-LIQ-T3B	Lib1-LIQ-T3C	Lib1-LIQ-T3D	lib2-LIQ-T1-A	lib2-LIQ-T1-B	lib2-LIQ-T1-C
		Annotation
2973	PVE_r1g3015	UDP-glucose 6-dehydrogenase	34	31	28	42	4	10	12	14	12	6	11	10	11	19	9	9	2628	3558	4847	3833	5720	7253	5312	6196	2435	4484	4609	5629	70	52	71	41	4958	718	24074	760	4899	1142	124021	985	1176	972	130923	1326	8	5	7
4282	PVE_r1g4308	ATPase AAA	1712	1264	1208	1947	1844	4975	19269	6930	5045	9165	13265	17553	15457	11587	6783	11276	2879	4574	6164	5814	15012	22156	15914	18681	12010	20821	17985	28445	128173	135310	254330	223177	270	2718	1685	1656	6484	6094	5464	6333	5642	6023	9163	7632	314	650	435
4617	PVE_r1g4638	Arginine N-succinyltransferase subunit alpha	2168	1836	1913	2805	229	680	616	872	591	446	485	626	193	162	150	186	687	1052	1411	1211	882	1281	925	1354	372	656	465	746	8	30	NaN	NaN	40	16	106	23	19	17	20	14	24	16	28	25	1788	2927	8668
5193	PVE_r1g5203	hypothetical protein	2	2	1	2	1	1	1	1	NaN	3	2	NaN	NaN	4	1	3	1264	1648	2277	1335	2065	2248	1918	1537	1276	1972	1820	2017	109	202	252	172	845	234084	16289	141273	200574	153209	138226	190304	166079	169118	216338	209054	2	1	2
6074	PVE_r1g6074	Fe(3+)-transport system permease protein SfuB	209	293	127	226	8	21	13	21	13	10	8	10	7	7	5	5	133	196	222	169	321	407	332	335	261	493	494	568	155	305	15	2	8	5	18	2	5	2	9	1	4	6	9	11	1027	1979	2088
6533	PVE_r2g382	HTH-type transcriptional regulator TtgV	685	523	457	743	199	539	550	500	580	391	406	428	155	189	88	76	22	8	33	13	57	76	73	36	104	81	40	44	14	32	49	12	385	5752	9456	10714	78378	168331	4728	3945	152687	220394	9652	8567	343	590	810
6550	PVE_r2g399	RNA polymerase sigma factor RpoH	10	15	6	7	1	2	5	4	4	1	3	4	1	NaN	NaN	NaN	16	17	21	24	61	68	62	37	97	61	49	83	19	61	58	35	420	6845	11319	13018	89644	198782	5566	5315	187476	278810	11392	12230	NaN	5	2
6680	PVE_r2g529	antitoxin	12699	9184	8079	15642	3215	9235	7549	10976	8848	6932	6770	8699	3476	4790	3278	2635	171	280	425	344	450	628	470	517	974	522	370	364	48	49	1	NaN	80	91	258	107	110	93	69	54	72	82	122	106	2891	4939	4023
6854	PVE_r2g703	transposase	136	284	80	196	6	8	1	12	7	6	NaN	9	NaN	2	1	NaN	4	9	8	12	11	18	13	13	2	13	5	13	NaN	1	NaN	NaN	3	NaN	1	1	1	1	1	2	1	2	3	3	420	1291	1002
7247	PVE_p76	8-amino-7-oxononanoate synthase	3897	2516	2663	4021	1313	4214	4674	3907	3897	4260	4480	3630	2598	3087	2108	1711	1586	2088	3025	2220	3284	3373	2799	2713	2593	3005	2811	3853	177	346	327	217	942	267476	18054	169151	239888	168790	171244	241695	190933	218875	256289	257864	872	1377	1114
7524	PVE_p353	hypothetical protein	78	59	53	56	24	51	41	62	37	26	35	24	27	51	34	27	6031	7885	10919	5831	17092	17639	14633	11136	7858	13406	13933	12979	94	185	132	50	7167	2027	11060	87642	3787	2552	2404	188248	2305	1764	2771	204157	12	9	16
7525	PVE_p354	hypothetical protein	34	43	21	38	10	35	18	31	23	11	27	19	12	28	17	25	5761	7498	10299	5372	16260	16721	13836	10353	7669	13050	13516	12589	98	178	133	50	7247	2149	11248	89065	4003	2563	2475	194817	2360	1848	2864	211420	8	9	11
	sums		21664	16050	14636	25725	6854	19771	32749	23330	19057	21257	25492	31012	21937	19926	12474	15953	21182	28813	39651	26178	61215	71868	56287	52908	35651	58564	56097	67330	128965	136751	255368	223756	22365	521881	103568	513412	627792	701576	454227	831713	708759	897910	639554	912395	7685	13782	18178
		Sample name designation	Lib2_0_A	Lib2_0_B	Lib2_0_C	Lib2_0_D	PvTn5_P1_A	PvTn5_P1_B	PvTn5_P1_C	PvTn5_P1_D	PvTn5_P2_A	PvTn5_P2_B	PvTn5_P2_C	PvTn5_P2_D	PvTn5_P3_A	PvTn5_P3_B	PvTn5_P3_C	PvTn5_P3_D	SST0_A	SST0_B	SST0_C	SST0_D	SST1_A	SST1_B	SST1_C	SST1_D	SST3_A	SST3_B	SST3_C	SST3_D	SST15_A	SST15_B	SST15_C	SST15_D	L1_A	L1_B	L1_C	L1_D	L4_A	L4_B	L4_C	L4_D	L8_A	L8_B	L8_C	L8_D	lib2-MM-T1-1	lib2-MM-T1-2	lib2-MM-T1-3
[truncated: 9 more columns]
