# Supplementary material for: Fitness-Conditional Genes for Soil Adaptation in the Bioaugmentation Agent Pseudomonas veronii 1YdBTEX2
Source: mSystems. 2023 Feb 14;8(2):e01174-22. doi: 10.1128/msystems.01174-22 (PMC10134887; doi:10.1128/msystems.01174-22)
Supplement: TABLE S6 [file msystems.01174-22-s0006.xlsx]

## Sheet: S6.Soil-specific down
COMMON TO BOTH Lib1-SAND and Lib2-SILT
Gene nr	Locus_ID	Gene function	COG	ratio obs/expected t0 on LIB1	mean read t0	Pvalues	FDR	ratio t0/t(2-4)	ratio obs/expected t0 on LIB2	mean read t0	Pvalues	FDR	ratio t0/t(2-4)
2342	PVE_r1g2387	tRNA 2-thiocytidine biosynthesis protein TtcA	A	0.406721	9.25	0.120238	0.42758	2.92105	0.862164	10.75	0.0389653	0.248269	2.15
5748	PVE_r1g5748	ribonucleotide reductase	A	0.0807106	1	0.197512	0.542011	4	0.255063	2	0.045129	0.27715	4
1770	PVE_r1g1831	Cytochrome c-type biogenesis protein CcmE	C	0.167992	2	0.111179	0.42467	2.66667	0.285818	1.75	0.0112377	0.10277	14
2301	PVE_r1g2346	NADH-quinone oxidoreductase subunit K	C	0.0841845	1	0.452851	0.749598	3	0.326174	2	0.00728756	0.0743114	4
2302	PVE_r1g2347	NADH-quinone oxidoreductase subunit J	C	0.131256	2	0.160642	0.498548	4	0.795246	4.25	0.0398592	0.251842	11.3333
5161	PVE_r1g5171	Acetone carboxylase beta subunit	E	0.350161	14.25	0.0381792	0.243489	2.375	0.117809	4.25	0.142053	0.535572	2.26667
4339	PVE_r1g4365	Phosphoribosylglycinamide formyltransferase	F	0.145151	1.25	0.306513	0.646267	3	0.287812	2.5	0.0218603	0.165993	4
39	PVE_r1g125	D-galactonate transporter	G	0.118189	4.25	0.116408	0.42758	3.1875	0.394465	13	0.001226	0.0207898	2.4186
73	PVE_r1g159	Protoheme IX farnesyltransferase 1	H	0.415021	10.25	0.119893	0.42758	2.5625	0.85143	11.75	0.00617227	0.0659335	3.13333
3223	PVE_r1g3265	8-amino-7-oxononanoate synthase	H	0.685841	17.5	0.000625917	0.0183362	21	0.0903717	2	0.175306	0.583723	2.28571
4073	PVE_r1g4105	Acetate/butyrate--CoA ligase AAE7, peroxisomal	I	0.396385	12.75	0.0399698	0.249335	3.06	0.0937618	4.5	0.0145799	0.124737	9
758	PVE_r1g826	transcriptional regulator	K	0.489835	3.75	0.0822759	0.37395	3.21429	1.61659	9.75	0.0335647	0.224051	3.12
1211	PVE_r1g1274	Protein RecA	L	0.194577	4	0.0776814	0.361319	2.66667	2.01666	33	0.00034742	0.00952007	3.25926
5245	PVE_r1g5255	DNA polymerase III subunit epsilon	L	0.65964	7.25	0.0486934	0.276478	5.4375	0.125632	2	0.286203	0.698321	8
62	PVE_r1g148	Carbonic anhydrase	P	1.63175	26.75	0.0022555	0.0409	2.72034	0.229758	4	0.00677813	0.0707417	3.55556
136	PVE_r1g216	nitrate ABC transporter substrate-binding protein	P	2.0005	53	0.0210304	0.166722	2.5749	0.102628	1.5	0.0880968	0.419042	3
195	PVE_r1g274	Sulfate/thiosulfate import ATP-binding protein CysA	P	0.500698	10.25	0.0846225	0.376914	2.23636	0.814295	9.75	0.0158516	0.132324	6.5
6076	PVE_r1g6076	membrane protein	P	5.24646	82.75	0.0122744	0.118559	2.03484	1.34203	16.5	0.0753893	0.387015	2.23729
251	PVE_r1g330	thioesterase	R	0.254546	2.25	0.0380845	0.243489	13.5	0.382295	3.25	0.0909264	0.427925	2
5295	PVE_r1g5305	hypothetical membrane protein	R	0.16114	1	0.508278	0.777057	2.4	1.6183	9.25	0.00430633	0.0497993	3.08333
6020	PVE_r1g6020	47 kDa protein	R	0.25547	4.5	0.0283121	0.201291	3.6	0.247756	3.25	0.310066	0.717095	2.36364
915	PVE_r1g978	hypothetical protein	S	0.490561	3.75	0.0602581	0.312668	15	0.317365	2	0.00728756	0.0743114	4
4843	PVE_r1g4861	hypothetical protein	S	0.576221	4.75	0.0727708	0.350328	3.16667	0.617857	5.25	0.0389491	0.248269	3.5
5538	PVE_r1g5538	hypothetical protein	S	0.377059	6.25	0.0475471	0.273876	3.40909	0.172672	1.25	0.348553	0.731408	3.33333
5877	PVE_r1g5877	Conserved hypothetical protein	S	2.1792	147.25	0.00960622	0.103052	2.0287	0.23155	9.5	0.0452448	0.277502	2.62069
6057	PVE_r1g6057	hypothetical protein	S	0.67204	3	0.0155819	0.137831	4	0.791628	2.75	0.273865	0.692722	2
604	PVE_r1g679	RIO1 family serine kinase	T	0.496978	4.25	0.0258694	0.189561	2.83333	0.36765	4	0.0485878	0.29072	2.46154
4072	PVE_r1g4104	histidine kinase	T	0.652972	23.25	0.0046848	0.0637264	2.06667	0.200827	4.25	0.194367	0.604014	2.125
SPECIFIC TO Lib1-SAND
Gene nr	Locus_ID	Gene function	COG	ratio obs/expected t0 on LIB1	mean read t0	Pvalues	FDR	ratio t0/t(2-4)	ratio obs/expected t0 on LIB2	mean read t0	Pvalues	FDR	ratio t0/t(2-4)
2650	PVE_r1g2694	Rhizopine catabolism protein MocC	G	0.471465	8.5	0.0187898	0.155967	9.27273	0.102037	1.25	0.937769	0.983747	0.833333
5497	PVE_r1g5497	Coenzyme PQQ synthesis protein E	H	0.366089	7.75	0.00743253	0.0872861	6.64286	0.166224	2	1	1	0.761905
1321	PVE_r1g1384	RNA polymerase sigma factor RpoS	K	5.37874	98.5	0.00398982	0.0570343	2.51489	0.226397	4.25	0.0285862	0.198403	1.61905
1728	PVE_r1g1788	LysR family transcriptional regulator	K	2.22357	33.25	0.00243486	0.0425177	2.64238	0.872742	7.5	0.858157	0.96485	0.9375
4427	PVE_r1g4453	GntR family transcriptional regulator	K	0.330706	5.25	0.0464873	0.270034	6.3	0.108463	1	0.281053	0.695702	1.6
4585	PVE_r1g4610	ArsR family transcriptional regulator	K	10.3656	51	0.00218157	0.0403404	2.4878	18.4929	76.25	0.264539	0.686033	1.02867
5027	PVE_r1g5044	HTH-type transcriptional regulator CatR	K	4.41862	64.25	0.0201881	0.163122	2.00781	0.364821	2.5	0.455314	0.805507	0.8
5157	PVE_r1g5167	GntR family transcriptional regulator	K	6.81328	172	0.000189524	0.00869597	2.89888	40.9456	807.5	0.190948	0.600101	0.995838
485	PVE_r1g562	cell wall hydrolase	M	0.269587	8.5	0.00908594	0.100463	6.8	0.046778	1.5	0.551493	0.850692	0.428571
596	PVE_r1g671	Penicillin-binding protein 1C	M	0.811585	33	0.0293648	0.205444	4.82927	0.625007	18.25	0.287728	0.698362	0.960526
5464	PVE_r1g5465	molecular chaperone DnaJ	O	0.522898	5.5	0.0368709	0.23895	4.71429	0.411887	3.5	0.814358	0.953313	1.21739
1014	PVE_r1g1078	MFS transporter	P	1.63119	48.5	0.00918959	0.101194	2.2471	3.85456	89.5	0.108699	0.461478	1.17185
105	PVE_r1g191	membrane protein	R	0.305631	6.25	0.0397788	0.248839	2.67857	0.120573	1.25	0.846511	0.961396	0.588235
402	PVE_r1g479	FAD-dependent oxidoreductase	R	4.92908	115.75	0.000965921	0.0234143	3.54337	0.144225	2.5	0.366612	0.731408	1.11111
403	PVE_r1g480	membrane protein	R	2.6032	123.75	0.000710812	0.0192871	3.13291	0.120641	3.75	0.00171503	0.0255834	0.348837
1600	PVE_r1g1661	Conserved hypothetical protein	R	3.57982	22	0.00121798	0.02817	6.6	1.43309	6.5	0.934091	0.983704	0.881356
2740	PVE_r1g2784	cupin	R	1.32052	9	0.000201126	0.00894775	4.5	0.164268	1.5	0.0667964	0.357524	0.3
4840	PVE_r1g4858	membrane protein	R	24.6687	1239.25	0.000166303	0.00803114	3.37517	0.211832	10	0.300968	0.714232	1.50943
5515	PVE_r1g5515	Uncharacterized transporter PA0485	R	0.430653	6.75	0.0206491	0.164909	2.7931	0.275987	2.25	1	1	1.2
7237	PVE_p66	Uncharacterized ATP-binding protein YghR	R	24.8341	384.25	9.86938e-05	0.00569758	3.37308	2.86916	35.75	0.000482612	0.0114233	0.326112
465	PVE_r1g542	hypothetical protein	S	0.467942	4.25	0.0461544	0.269322	4.25	0.299632	1.75	0.527976	0.839188	1.75
512	PVE_r1g587	hypothetical protein	S	0.31684	16.5	0.00346675	0.0541715	2.60526	0.137011	6.5	0.715496	0.91891	0.962963
1272	PVE_r1g1335	hypothetical protein	S	1.68032	27.25	0.0359803	0.236009	2.27083	1.51605	17.75	0.0434146	0.268695	0.68932
1502	PVE_r1g1563	hypothetical protein	S	3.97672	18.75	0.0219853	0.171064	32.1429	0.219724	1.5	0.491129	0.825106	1.5
2221	PVE_r1g2266	hypothetical protein	S	0.541074	6.75	0.0147798	0.133296	2.7	0.372163	4.75	0.904568	0.976624	1.02703
4707	PVE_r1g4728	hypothetical protein	S	2.86228	5	0.0304527	0.209263	3.33333	0.409602	1	0.516461	0.836602	1.6
5158	PVE_r1g5168	hypothetical protein	S	3.37345	79	0.000268042	0.0104258	3.26897	0.373043	5.5	0.93501	0.983704	1.18919
5493	PVE_r1g5493	hypothetical protein	S	0.503472	1.5	0.00667575	0.0797609	6	1.62504	2	0.484636	0.820712	1.6
6121	PVE_r1g6121	hypothetical protein	S	6.25132	55	0.00219938	0.0403736	2.59843	0.20837	2.25	0.493885	0.825106	1.5
6709	PVE_r2g558	hypothetical protein	S	1.79736	6.75	0.0143164	0.131411	3.68182	0.877272	2	0.361293	0.731408	1.6
6779	PVE_r2g628	hypothetical protein	S	0.402458	7	0.028512	0.201607	5.25	0.202161	1	0.708684	0.91891	1
7241	PVE_p70	hypothetical protein	S	11.0588	231.75	0.00092076	0.0226412	3.28335	0.391335	6.25	0.430807	0.791181	1.21951
7559	PVE_p388	hypothetical protein	S	0.435791	6.25	0.0280779	0.200712	3.125	0.210648	3.25	0.600339	0.867732	1
5204	PVE_r1g5214	diguanylate phosphodiesterase	T	0.544605	40.75	1.45876e-05	0.00112564	3.94355	0.224029	13.75	0.267054	0.686574	1.39241
593	PVE_r1g668	DNA-damage-inducible protein F	V	0.286286	8	0.0111409	0.111004	3.2	0.211521	3.25	0.945396	0.985482	1.04
2193	PVE_r1g2242	Baseplate protein I	X	0.342713	5	0.0435204	0.259474	5	4.03012	26	0.60898	0.871368	0.904348
SPECIFIC TO Lib2-SILT
Gene nr	Locus_ID	Gene function	COG	ratio obs/expected t0 on LIB2	mean read t0	Pvalues	FDR	ratio t0/t(2-4)	ratio obs/expected t0 on LIB1	mean read t0	Pvalues	FDR	ratio t0/t(2-4)
4558	PVE_r1g4583	acylaldehyde oxidase	C	2.04112	81.25	0.000103674	0.00421663	3.67232	0.162475	8.75	0.237375	0.590614	1.47887
7087	PVE_r2g936	cell division protein Fic	D	0.757645	13	0.0292934	0.202325	3.15152	5.48069	141	0.930803	0.969918	1.02174
1556	PVE_r1g1617	Putative glutamine amidotransferase YafJ	E	0.257175	3.5	0.0239625	0.178282	3.11111	1.00888	21.25	0.42618	0.730222	1.32812
4622	PVE_r1g4643	Octopine transport system permease protein OccM	E	0.321891	5.75	0.00745489	0.0755781	3.06667	0.178587	2.25	1	1	1
5779	PVE_r1g5779	polar amino acid ABC transporter permease	E	0.331167	3.5	0.0101642	0.0953851	7	0.156313	2	0.946359	0.979649	0.96
249	PVE_r1g328	ADP compounds hydrolase NudE	F	0.887445	8	0.0174051	0.141566	3.76471	1.53045	14.25	0.271624	0.621382	1.71
1157	PVE_r1g1220	C4-dicarboxylate transport transcriptional regulatory protein DctD	G	0.514839	12	0.00169406	0.0253785	4.36364	0.0662463	1.25	0.86684	0.946292	0.882353
4470	PVE_r1g4496	2-methylisocitrate lyase	G	10.4471	133.5	1.88274e-05	0.00138245	2.54286	7.53754	119.25	0.576689	0.801824	1.14388
5036	PVE_r1g5053	Probable 3-hydroxyisobutyrate dehydrogenase, mitochondrial	G	0.286148	4.75	0.0193765	0.152588	4.75	0.216251	3.25	0.4829	0.766958	1.85714
1768	PVE_r1g1829	Heme exporter protein C	H	0.685567	4	0.0361887	0.235944	2.90909	0.385517	3.25	0.831049	0.929898	1.18182
482	PVE_r1g558	Epoxyqueuosine reductase	J	0.300893	7	0.0341668	0.226273	2.8	0.160443	3.75	0.498938	0.773251	1.95652
5073	PVE_r1g5085	RNA polymerase-binding transcription factor DksA	J	94.7171	629	6.54473e-06	0.000952896	20.4553	0.695366	7.5	0.0998786	0.406546	3
7136	PVE_r2g985	TetR family transcriptional regulator-like protein	K	0.356686	3.25	0.0172694	0.141046	6.5	0.108826	0.5	0.656903	0.853049	1.5
450	PVE_r1g527	glycosyl transferase	M	12.3895	197.5	4.77157e-06	0.000880181	34.3478	0.265232	6.5	0.312231	0.653493	1.77273
2048	PVE_r1g2097	Undecaprenyl phosphate-alpha-4-amino-4-deoxy-L-arabinose arabinosyl transferase 2	M	8.40233	186.25	1.79021e-06	0.000368913	5.08532	15.2674	444.75	0.495093	0.771368	1.16656
5352	PVE_r1g5362	outer membrane protein W	M	3.24306	32.5	0.00220781	0.0313866	2.18487	1.40098	19.25	0.662486	0.857355	0.819149
2216	PVE_r1g2261	ATP-dependent Clp protease ATP-binding subunit ClpX	O	1.74719	40.25	0.0004739	0.0113063	5.55172	0.126498	2.5	0.89913	0.956281	1.07143
6604	PVE_r2g453	starvation protein A	O	3.04495	26	6.85865e-05	0.00339295	2.3908	3.27267	30	0.566392	0.801824	1.17647
82	PVE_r1g168	Fur family transcriptional regulator	P	1.7334	8.25	0.00196978	0.0283221	2.75	0.785731	4.25	0.656661	0.853049	1.2439
102	PVE_r1g188	ABC transporter permease	P	0.735509	14.5	0.0424815	0.264505	2.69767	1.47939	34.75	0.140713	0.474512	1.7375
6025	PVE_r1g6025	zinc ABC transporter permease	P	0.446314	9	0.0389446	0.248269	2.48276	0.169793	4.25	0.26665	0.617427	2.04
3240	PVE_r1g3282	4-hydroxy-2-oxovalerate aldolase 3	Q	0.251717	4.5	0.0430727	0.266797	3.27273	0.44308	6.25	0.86571	0.945505	1.07143
757	PVE_r1g825	short-chain dehydrogenase	R	2.4133	31	0.00452071	0.0514912	2.08403	0.196975	2.5	0.705222	0.875691	1.30435
2005	PVE_r1g2054	Probable metallo-hydrolase BURPS1710b_2304	R	0.336981	4.25	0.0167534	0.138325	4.25	0.062264	0.75	0.772494	0.902642	1.28571
5166	PVE_r1g5176	transferase	R	0.250728	2.25	0.0146848	0.125351	18	0.577588	6.5	0.679483	0.863975	1.39286
51	PVE_r1g137	hypothetical protein	S	0.261616	2	0.00856774	0.0833949	4	0.124014	0.75	0.35634	0.673859	0.529412
445	PVE_r1g522	hypothetical protein	S	0.282463	2.5	0.0163604	0.135376	2.85714	0.434259	2.75	0.270006	0.620813	2.75
5186	PVE_r1g5196	hypothetical protein	S	0.412401	11.5	0.0241134	0.178619	2.3	3.71125	101.75	0.305518	0.645248	1.23708
6008	PVE_r1g6007	hypothetical protein	S	0.636416	1.75	0.0417746	0.261822	3.5	1.07767	5	0.298819	0.641983	1.875
6475	PVE_r2g324	hypothetical protein	S	0.55869	1.25	0.0393678	0.249362	Inf	1.37177	2.5	0.54077	0.79833	1.36364
6786	PVE_r2g635	hypothetical protein	S	0.268208	6.25	0.0398127	0.251759	3.33333	9.51508	234.25	0.519023	0.787365	1.16591
7401	PVE_p230	Conserved hypothetical protein	S	0.585573	6.75	0.00837311	0.0822679	2.25	0.0841286	1.25	0.627338	0.836105	1.36364
5927	PVE_r1g5927	Biopolymer transport protein ExbB	U	0.947068	11.5	0.00581096	0.0641581	3.68	0.380991	5.25	0.174075	0.519499	2.17241
938	PVE_r1g1001	beta-lactamase	V	0.258014	2	0.012812	0.11112	4	0.112709	0.75	0.431873	0.736242	0.529412
1701	PVE_r1g1762	transposase	X	1.93593	24	0.00167161	0.025134	5.05263	0.682241	9.75	0.162275	0.498548	2.25
5774	PVE_r1g5774	transposase	X	2.00804	24.5	0.000117189	0.00457324	8.52174	0.67514	10.25	0.322368	0.658088	1.5375
6196	PVE_r2g45	transposase	X	1.20186	15.25	0.00131979	0.0214657	2.90476	2.00879	39	0.110267	0.422041	1.48571
6794	PVE_r2g643	transposase	X	1.43814	18.75	0.0125027	0.109569	5.35714	1.42104	29	0.276488	0.626447	1.61111
6839	PVE_r2g687	transposase	X	1.26733	17.25	0.00373349	0.0443271	7.66667	1.30865	21.5	0.284409	0.632553	1.44944
6943	PVE_r2g791	transposase	X	1.20228	16	0.000468576	0.0112503	4.41379	1.29462	28.25	0.116568	0.42758	1.73846
7044	PVE_r2g892	transposase	X	1.54226	24.75	6.64342e-05	0.00339295	3.88235	1.41335	25	0.0997343	0.406546	1.71429
